# Supplementary material for: Non-canonical peptidoglycan cross-linking is essential for Mycobacterium tuberculosis acid resistance
Source: bioRxiv. 2026 Mar 16:2026.03.16.712108. Preprint. [Version 1] doi: 10.64898/2026.03.16.712108 (PMC13015542; doi:10.64898/2026.03.16.712108)
Supplement: Supplement 1 [file media-1.xlsx]

## Sheet: Title and legends
Title	Tnseq screen results of Mtb grown in neutral (pH7) or acidic (pH5) conditions with either glycerol (Gly) or oleic acid (OA) as main carbon source
Legends	Tab 1 "Gly pH7 vs OA pH7"displays unfiltered raw data containing the mean number of reads for tranposons located in all Mtb genes for the comparison glycerol pH7 versus oleic acid pH7
	Tab 2 "Gly pH7 vs OA pH7 Filt"displays filtered data containing the number of reads for tranposons located in Mtb genes for the comparison glycerol pH7 versus oleic acid pH7 for which the abundance is higher or lower than 1 log2 fold and statistically significant (< 0.05 adj. p-value)
	Tab 3 "OA pH7 vs OA pH5"displays unfiltered raw data containing the mean number of reads for tranposons located in all Mtb genes for the comparison oleic acid pH7 versus oleic acid pH5
	Tab 4 "OA pH7 vs OA pH5 Filt" displays filtered data containing the number of reads for tranposons located in Mtb genes for the comparison oleic acid pH7 versus oleic acid pH5 for which the abundance is higher or lower than 1 log2 fold and statistically significant (< 0.05 adj. p-value)
	Column Header	Column Definition
	Orf	Gene ID.
	Name	Name of the gene.
	Description	Gene description.
	Sites	Number of TA sites in the gene (TA site = Insertion site for Himar1 transposon)
	Mean Ctrl	Mean of read counts at pH7 (average over TA sites and triplicates)
	Mean Exp	Mean of read counts at pH5.5 (average over TA sites and triplicates)
	log2FC	Log-fold-change of pH5.5 over pH7
	Delta Mean	Difference in the MEAN insertion counts.
	p-value	P-value calculated by the permutation test.
	Adj. p-value	Adjusted p-value controlling for the FDR (Benjamini-Hochberg)
	For more details about the analysis method using TRANSIT software tool go to https://transit.readthedocs.io/en/latest/index.html

## Sheet: Gly pH7 vs OA pH7
Data obtained by comparing transposon insertion counts (after resampling) in M. tuberculosis libraries grown to OD₆₀₀ 0.5–0.7 for two passages in glycerol at pH 7 versus oleic acid at pH 7.
#Orf	Name	Desc	Sites	Mean Ctrl	Mean Exp	log2FC	Sum Ctrl	Sum Exp	Delta Mean	p-value	Adj. p-value
Rv0001	dnaA	Chromosomal replication initiator protein DnaA	29	0	0	0	0	0	0	1	1
Rv0002	dnaN	DNA polymerase III (beta chain) DnaN (DNA nucleotidyltransferase)	27	0	0	0	0	0	0	1	1
Rv0003	recF	DNA replication and repair protein RecF (single-strand DNA binding protein)	33	24.5	34.5	0.5	2422.9	3417.86	10	0.2521	1
Rv0004	-	hypothetical protein	5	0	0	0	0	0	0	1	1
Rv0005	gyrB	DNA gyrase (subunit B) GyrB (DNA topoisomerase (ATP-hydrolysing)) (DNA topoisomerase II) (type II DNA topoisomerase)	35	0	0	0	0	0	0	1	1
Rv0006	gyrA	DNA gyrase (subunit A) GyrA (DNA topoisomerase (ATP-hydrolysing)) (DNA topoisomerase II) (type II DNA topoisomerase)	42	0	0	0	0	0	0	1	1
Rv0007	-	Possible conserved membrane protein	10	33.8	39.2	0.22	1012.7	1176.64	5.5	0.6574	1
Rv0008c	-	Possible membrane protein	4	55.7	47.9	-0.22	668.6	574.56	-7.8	0.6978	1
Rv0009	ppiA	Probable iron-regulated peptidyl-prolyl cis-trans isomerase A PpiA (PPIase A) (rotamase A)	6	247.8	235.2	-0.08	4460.1	4233.92	-12.6	0.8973	1
Rv0010c	-	Probable conserved membrane protein	10	165.2	227.5	0.46	4955.7	6826.23	62.3	0.539	1
Rv0011c	-	Probable conserved transmembrane protein	3	0	0	0	0	0	0	1	1
Rv0012	-	Probable conserved membrane protein	14	47.6	90.6	0.93	1999.2	3804.17	43	0.0539	1
Rv0013	trpG	Possible anthranilate synthase component II TrpG (glutamine amidotransferase)	13	5.3	5	-0.1	207.8	193.77	-0.4	0.9689	1
Rv0014c	pknB	Transmembrane serine/threonine-protein kinase B PknB (protein kinase B) (STPK B)	22	0	0	0	0	0	0	1	1
Rv0015c	pknA	Transmembrane serine/threonine-protein kinase A PknA (protein kinase A) (STPK A)	13	8.4	15.2	0.86	326.1	592.18	6.8	0.6202	1
Rv0016c	pbpA	Probable penicillin-binding protein PbpA	34	25.7	36.8	0.51	2625.9	3748.93	11	0.2575	1
Rv0017c	rodA	Probable cell division protein RodA	23	92.8	113.1	0.28	6405.4	7801.84	20.2	0.6013	1
Rv0018c	pstP	Phosphoserine/threonine phosphatase PstP	23	55.4	28.1	-0.98	3819.8	1940.94	-27.2	0.2573	1
Rv0019c	fhaB	Conserved protein with FHA domain, FhaB	12	71.8	89.9	0.32	2586.3	3236.93	18.1	0.8827	1
Rv0020c	fhaA	Conserved protein with FHA domain, FhaA	50	17.4	17.7	0.02	2617.1	2660.62	0.3	0.9656	1
Rv0021c	-	hypothetical protein	18	213.2	213.6	0	11512.3	11532.7	0.4	0.9945	1
Rv0022c	whiB5	Probable transcriptional regulatory protein WhiB-like WhiB5	8	302.8	277.3	-0.13	7266.1	6655.02	-25.5	0.8531	1
Rv0023	-	Possible transcriptional regulatory protein	12	0	0	0	0	0	0	1	1
Rv0024	-	Putative secreted protein P60-related protein	11	147.1	168	0.19	4855.4	5544.45	20.9	0.7648	1
Rv0025	-	hypothetical protein	7	101.5	90.8	-0.16	2131.1	1906.87	-10.7	0.7313	1
Rv0026	-	hypothetical protein	12	155.3	144.9	-0.1	5592.3	5215.16	-10.5	0.8536	1
Rv0027	-	hypothetical protein	5	72.9	70.6	-0.05	1092.8	1058.7	-2.3	0.9283	1
Rv0028	-	hypothetical protein	4	193	218.4	0.18	2315.9	2620.57	25.4	0.7954	1
Rv0029	-	hypothetical protein	17	139.9	145.9	0.06	7136.1	7441.36	6	0.9159	1
Rv0030	-	hypothetical protein	5	91.4	71.1	-0.36	1370.4	1066.39	-20.3	0.6225	1
Rv0031	-	Possible remnant of a transposase	1	0	0	0	0	0	0	1	1
Rv0032	bioF2	Possible 8-amino-7-oxononanoate synthase BioF2 (AONS) (8-amino-7-ketopelargonate synthase) (7-keto-8-amino-pelargonic acid synthetase) (7-KAP synthetase) (L-alanine--pimelyl CoA ligase)	50	158	158.2	0	23704.9	23730.9	0.2	0.9956	1
Rv0033	acpA	Probable acyl carrier protein AcpA (ACP)	3	381.6	318.5	-0.26	3434.1	2866.1	-63.1	0.6336	1
Rv0034	-	hypothetical protein	5	228.4	194.7	-0.23	3425.7	2920.92	-33.6	0.774	1
Rv0035	fadD34	Probable fatty-acid-CoA ligase FadD34 (fatty-acid-CoA synthetase) (fatty-acid-CoA synthase)	24	247.9	294.8	0.25	17846.1	21228.2	47	0.6558	1
Rv0036c	-	hypothetical protein	4	382	381.9	0	4584.3	4583.29	-0.1	0.9998	1
Rv0037c	-	Probable conserved integral membrane protein	17	183.8	146.8	-0.32	9375.8	7484.74	-37.1	0.6972	1
Rv0038	-	hypothetical protein	7	416.5	363.3	-0.2	8746	7629.5	-53.2	0.7294	1
Rv0039c	-	Possible conserved transmembrane protein	4	63.9	62.9	-0.02	766.6	755.11	-1	0.9688	1
Rv0040c	mtc28	Secreted proline rich protein Mtc28 (proline rich 28 kDa antigen)	8	96.3	142.6	0.57	2311.8	3423.58	46.3	0.2637	1
Rv0041	leuS	Probable leucyl-tRNA synthetase LeuS (leucine--tRNA ligase) (LEURS)	66	0	0	0	0	0	0	1	1
Rv0042c	-	Possible transcriptional regulatory protein (probably MarR-family)	5	37.5	51.1	0.45	562.8	766.45	13.6	0.5671	1
Rv0043c	-	Probable transcriptional regulatory protein (probably GntR-family)	7	84.1	152.3	0.86	1766.8	3198.17	68.2	0.3104	1
Rv0044c	-	Possible oxidoreductase	19	193.6	211.6	0.13	11035.2	12058.4	18	0.8132	1
Rv0045c	-	Possible hydrolase	6	406.6	366	-0.15	7319.7	6587.16	-40.7	0.7918	1
Rv0046c	ino1	myo-inositol-1-phosphate synthase Ino1 (inositol 1-phosphate synthetase) (D-glucose 6-phosphate cycloaldolase) (glucose 6-phosphate cyclase) (glucocycloaldolase)	15	0	0	0	0	0	0	1	1
Rv0047c	-	hypothetical protein	7	87.9	32.2	-1.45	1846.1	675.26	-55.8	0.3091	1
Rv0048c	-	Possible membrane protein	14	449.9	432.1	-0.06	18894	18149.5	-17.7	0.9123	1
Rv0049	-	hypothetical protein	6	107.3	104.7	-0.04	1931.8	1883.71	-2.7	0.9433	1
Rv0050	ponA1	Probable bifunctional penicillin-binding protein 1A/1B PonA1 (murein polymerase) (PBP1): penicillin-insensitive transglycosylase (peptidoglycan TGASE) + penicillin-sensitive transpeptidase (DD-transpeptidase)	33	21.5	25.8	0.26	2128	2554.94	4.3	0.5173	1
Rv0051	-	Probable conserved transmembrane protein	33	57.2	50	-0.2	5666.6	4948.62	-7.3	0.6144	1
Rv0052	-	hypothetical protein	6	166.9	139.9	-0.25	3004	2518.82	-27	0.6197	1
Rv0053	rpsF	30S ribosomal protein S6 RpsF	5	10.1	4.5	-1.16	152	67.88	-5.6	0.4589	1
Rv0054	ssb	Single-strand binding protein Ssb (helix-destabilizing protein)	5	0	0	0	0	0	0	1	1
Rv0055	rpsR1	30S ribosomal protein S18-1 RpsR1	4	54.6	85.7	0.65	654.9	1028.34	31.1	0.872	1
Rv0056	rplI	50S ribosomal protein L9 RplI	7	73.1	76.2	0.06	1534.5	1599.91	3.1	0.9068	1
Rv0057	-	Hypothetical protein	15	56.7	72.4	0.35	2551.4	3256.3	15.7	0.5724	1
Rv0058	dnaB	Probable replicative DNA helicase DnaB	36	0	0	0	0	0	0	1	1
Rv0059	-	Hypothetical protein	16	321.5	327.2	0.03	15431.4	15703.8	5.7	0.9332	1
Rv0060	-	hypothetical protein	21	0	0	0	0	0	0	1	1
Rv0061c	-	Hypothetical protein	6	247.7	227.3	-0.12	4458.7	4091.53	-20.4	0.8712	1
Rv0062	celA1	Possible cellulase CelA1 (endoglucanase) (endo-1,4-beta-glucanase) (FI-cmcase) (carboxymethyl cellulase)	19	129.7	120.7	-0.1	7390.3	6882.01	-8.9	0.7457	1
Rv0063	-	Possible oxidoreductase	21	185.6	164.1	-0.18	11690.1	10340.4	-21.4	0.6495	1
Rv0064	-	Probable conserved transmembrane protein	64	84.7	83.3	-0.02	16270.1	15994.7	-1.4	0.935	1
Rv0064A	vapB1	Possible antitoxin VapB1	3	484.8	415.3	-0.22	4363.2	3737.47	-69.5	0.7828	1
Rv0065	vapC1	Possible toxin VapC1	7	37.7	47.3	0.33	792.2	993.52	9.6	0.6321	1
Rv0066c	icd2	Probable isocitrate dehydrogenase [NADP] Icd2 (oxalosuccinate decarboxylase) (IDH) (NADP+-specific ICDH) (IDP)	33	11	40	1.87	1084.2	3964.3	29.1	0.4207	1
Rv0067c	-	Possible transcriptional regulatory protein (possibly TetR-family)	11	2.1	8.1	1.93	69.8	266.2	6	0.0556	1
Rv0068	-	Probable oxidoreductase	11	310.4	263.7	-0.23	10241.7	8703.75	-46.6	0.7819	1
Rv0069c	sdaA	Probable L-serine dehydratase SdaA (L-serine deaminase) (SDH) (L-SD)	11	69.2	87.2	0.33	2283.6	2876.51	18	0.7153	1
Rv0070c	glyA2	Serine hydroxymethyltransferase GlyA2 (serine methylase 2) (SHMT 2)	16	152.4	158.2	0.05	7314.1	7595.39	5.9	0.9247	1
Rv0071	-	Possible maturase	8	193.3	183.5	-0.08	4638.4	4402.97	-9.8	0.9138	1
Rv0072	-	Probable glutamine-transport transmembrane protein ABC transporter	16	475.2	469.6	-0.02	22809	22539.9	-5.6	0.9678	1
Rv0073	-	Probable glutamine-transport ATP-binding protein ABC transporter	13	222.2	210.1	-0.08	8667	8194.56	-12.1	0.797	1
Rv0074	-	hypothetical protein	14	164.6	188.7	0.2	6914.9	7927.08	24.1	0.7024	1
Rv0075	-	Probable aminotransferase	22	203.5	211.7	0.06	13432.3	13972.4	8.2	0.8801	1
Rv0076c	-	Probable membrane protein	3	372.4	377.9	0.02	3351.8	3401.15	5.5	0.9626	1
Rv0077c	-	Probable oxidoreductase	11	176.6	165	-0.1	5827.6	5446.43	-11.5	0.8437	1
Rv0078	-	Probable transcriptional regulatory protein	7	26.5	46.7	0.82	556.4	979.94	20.2	0.2489	1
Rv0078A	-	Hypothetical protein	9	187.6	182.5	-0.04	5064.2	4928.76	-5	0.9533	1
Rv0078B	-	hypothetical protein	2	251.4	267.4	0.09	1508.4	1604.3	16	0.8718	1
Rv0079	-	hypothetical protein	13	224.2	149.6	-0.58	8742.3	5834.51	-74.6	0.2673	1
Rv0080	-	hypothetical protein	3	190.7	140.2	-0.44	1716.3	1261.6	-50.5	0.3351	1
Rv0081	-	Probable transcriptional regulatory protein	5	125.4	146.1	0.22	1881.2	2191.58	20.7	0.7304	1
Rv0082	-	Probable oxidoreductase	7	74	98.1	0.41	1554.6	2059.21	24	0.7497	1
Rv0083	-	Probable oxidoreductase	20	144.3	126.8	-0.19	8658.2	7610.03	-17.5	0.6681	1
Rv0084	hycD	Possible formate hydrogenlyase HycD (FHL)	7	11	13	0.25	230.1	273.74	2.1	0.7356	1
Rv0085	hycP	Possible hydrogenase HycP	3	157.6	101.4	-0.64	1418.8	912.77	-56.2	0.5237	1
Rv0086	hycQ	Possible hydrogenase HycQ	14	37.6	35.4	-0.09	1580.2	1484.79	-2.3	0.8965	1
Rv0087	hycE	Possible formate hydrogenase HycE (FHL)	22	16.9	21	0.31	1117.9	1386.3	4.1	0.703	1
Rv0088	-	Possible polyketide cyclase/dehydrase	11	17	21.5	0.34	560	709.67	4.5	0.5862	1
Rv0089	-	Possible methyltransferase/methylase	9	87.9	88.2	0.01	2372.7	2382.61	0.4	0.9909	1
Rv0090	-	Possible membrane protein	12	101.5	108.8	0.1	3653.8	3915.28	7.3	0.8417	1
Rv0091	mtn	Probable bifunctional MTA/SAH nucleosidase Mtn: 5'-methylthioadenosine nucleosidase (methylthioadenosine methylthioribohydrolase) + S-adenosylhomocysteine nucleosidase (S-adenosyl-L-homocysteine homocysteinylribohydrolase)	11	178.2	166.5	-0.1	5881.2	5493.49	-11.7	0.852	1
Rv0092	ctpA	Cation transporter P-type ATPase a CtpA	27	43.8	37	-0.24	3548.9	2995.42	-6.8	0.4891	1
Rv0093c	-	Probable conserved membrane protein	7	26.7	30.1	0.18	559.9	632.44	3.5	0.8364	1
Rv0094c	-	hypothetical protein	14	130.6	133.7	0.03	5485.2	5614.81	3.1	0.9175	1
Rv0095c	-	hypothetical protein	7	22.6	18.9	-0.26	475.1	396.02	-3.8	0.6096	1
Rv0096	PPE1	PPE family protein PPE1	30	117.1	120.2	0.04	10542	10818	3.1	0.9217	1
Rv0097	-	Possible oxidoreductase	24	164.2	181.6	0.15	11823.7	13076.4	17.4	0.6821	1
Rv0098	fcoT	Probable fatty acyl CoA thioesterase type III FcoT	10	52.2	67	0.36	1565.2	2008.83	14.8	0.4919	1
Rv0099	fadD10	Possible fatty-acid-CoA ligase FadD10 (fatty-acid-CoA synthetase) (fatty-acid-CoA synthase)	30	53.4	49.5	-0.11	4809.6	4450.91	-4	0.8669	1
Rv0100	-	hypothetical protein	3	154.6	149.1	-0.05	1391	1341.92	-5.5	0.9256	1
Rv0101	nrp	Probable peptide synthetase Nrp (peptide synthase)	103	89.2	81.7	-0.13	27573.9	25243.6	-7.5	0.6368	1
Rv0102	-	Probable conserved integral membrane protein	38	0	0	0	0	0	0	1	1
Rv0103c	ctpB	Probable cation-transporter P-type ATPase B CtpB	28	227.5	194.1	-0.23	19108.9	16306.4	-33.4	0.6369	1
Rv0104	-	hypothetical protein	25	257	245.5	-0.07	19272.3	18412.3	-11.5	0.8712	1
Rv0105c	rpmB1	50S ribosomal protein L28-1 RpmB1	5	66.3	59.7	-0.15	994.5	895.62	-6.6	0.8624	1
Rv0106	-	hypothetical protein	10	109.2	121.9	0.16	3274.8	3656.2	12.7	0.78	1
Rv0107c	ctpI	Probable cation-transporter ATPase I CtpI	59	86.7	79.3	-0.13	15352.6	14028.3	-7.5	0.7066	1
Rv0108c	-	Hypothetical protein	2	315.5	137.5	-1.2	1893	825.25	-178	0.3797	1
Rv0109	PE_PGRS1	PE-PGRS family protein PE_PGRS1	25	44.8	45.4	0.02	3359	3402.59	0.6	0.9681	1
Rv0110	-	Probable conserved integral membrane protein	13	386.5	406	0.07	15074.1	15832.5	19.4	0.8642	1
Rv0111	-	Possible transmembrane acyltransferase	40	148.4	105.8	-0.49	17807.2	12693.8	-42.6	0.3037	1
Rv0112	gca	Possible GDP-mannose 4,6-dehydratase Gca (GDP-D-mannose dehydratase)	29	103.8	84.4	-0.3	9027.3	7340.56	-19.4	0.5147	1
Rv0113	gmhA	Probable sedoheptulose-7-phosphate isomerase GmhA (phosphoheptose isomerase)	12	32.6	33.3	0.03	1174.7	1199.62	0.7	0.9659	1
Rv0114	gmhB	Possible D-alpha,beta-D-heptose-1,7-biphosphate phosphatase GmhB (D-glycero-D-manno-heptose 7-phosphate kinase)	9	270.8	237.1	-0.19	7311.9	6401.83	-33.7	0.7347	1
Rv0115	hddA	Possible D-alpha-D-heptose-7-phosphate kinase HddA	17	173.5	170.6	-0.02	8847.1	8702.81	-2.8	0.9611	1
Rv0116c	ldtA	Probable L,D-transpeptidase LdtA	15	196.5	296.1	0.59	8840.5	13322.9	99.6	0.3331	1
Rv0117	oxyS	Oxidative stress response regulatory protein OxyS	16	146.9	156.8	0.09	7052.9	7525.84	9.9	0.8803	1
Rv0118c	oxcA	Probable oxalyl-CoA decarboxylase OxcA	25	23.2	23.2	0	1742.2	1741.84	0	0.9996	1
Rv0119	fadD7	Probable fatty-acid-CoA ligase FadD7 (fatty-acid-CoA synthetase) (fatty-acid-CoA synthase)	13	1.5	1.6	0.08	58.4	61.65	0.1	0.971	1
Rv0120c	fusA2	Probable elongation factor G FusA2 (EF-G)	25	56.4	54.3	-0.05	4228.1	4069.99	-2.1	0.9432	1
Rv0121c	-	hypothetical protein	10	78.2	62.7	-0.32	2347.3	1881.51	-15.5	0.6738	1
Rv0122	-	Hypothetical protein	9	95.6	88.9	-0.1	2580.1	2400.13	-6.7	0.8984	1
Rv0123	-	hypothetical protein	7	4.6	2.5	-0.87	95.6	52.45	-2.1	0.4364	1
Rv0124	PE_PGRS2	PE-PGRS family protein PE_PGRS2	11	101.7	89.5	-0.18	3355.6	2952.41	-12.2	0.8075	1
Rv0125	pepA	Probable serine protease PepA (serine proteinase) (MTB32A)	9	186.4	185	-0.01	5032	4996.34	-1.3	0.989	1
Rv0126	treS	Trehalose synthase TreS	29	4.6	4.5	-0.02	397	392.64	0	0.9956	1
Rv0127	mak	Maltokinase Mak	28	0.6	0.3	-0.82	49.8	28.21	-0.3	0.4459	1
Rv0128	-	Probable conserved transmembrane protein	17	371	372	0	18919.2	18970.4	1	0.9897	1
Rv0129c	fbpC	Secreted antigen 85-C FbpC (85C) (antigen 85 complex C) (AG58C) (mycolyl transferase 85C) (fibronectin-binding protein C)	27	103.4	85.2	-0.28	8377.6	6898.16	-18.3	0.5751	1
Rv0130	htdZ	Probable 3-hydroxyl-thioester dehydratase	3	97.1	120.4	0.31	873.8	1083.85	23.3	0.7315	1
Rv0131c	fadE1	Probable acyl-CoA dehydrogenase FadE1	17	90.2	78.5	-0.2	4601.1	4005.48	-11.7	0.7497	1
Rv0132c	fgd2	Putative F420-dependent glucose-6-phosphate dehydrogenase Fgd2	14	148	175.4	0.25	6217.1	7367.83	27.4	0.6349	1
Rv0133	-	GCN5-related N-acetyltransferase	6	346.4	331.3	-0.06	6234.5	5962.58	-15.1	0.8953	1
Rv0134	ephF	Possible epoxide hydrolase EphF (epoxide hydratase) (arene-oxide hydratase)	11	341.1	314.5	-0.12	11257.2	10377.9	-26.6	0.8267	1
Rv0135c	-	Possible transcriptional regulatory protein	11	114.7	81.9	-0.49	3783.5	2702.13	-32.8	0.5355	1
Rv0136	cyp138	Probable cytochrome P450 138 Cyp138	22	240.9	216.7	-0.15	15900.7	14301.6	-24.2	0.6596	1
Rv0137c	msrA	Probable peptide methionine sulfoxide reductase MsrA (protein-methionine-S-oxide reductase) (peptide met(O) reductase)	11	196.5	229.3	0.22	6484.3	7567.28	32.8	0.7684	1
Rv0138	-	hypothetical protein	6	492.3	496.3	0.01	8862	8933.01	3.9	0.9836	1
Rv0139	-	Possible oxidoreductase	12	265.2	275.2	0.05	9547.1	9907.19	10	0.8792	1
Rv0140	-	hypothetical protein	15	123.6	136.3	0.14	5563.8	6133.6	12.7	0.7286	1
Rv0141c	-	hypothetical protein	8	134.7	152.9	0.18	3233.4	3668.58	18.1	0.8141	1
Rv0142	-	hypothetical protein	5	53.4	65.6	0.3	800.6	984.1	12.2	0.7173	1
Rv0143c	-	Probable conserved transmembrane protein	25	186.8	204.9	0.13	14008.9	15370.3	18.2	0.741	1
Rv0144	-	Probable transcriptional regulatory protein (possibly TetR-family)	14	366.2	374.7	0.03	15379.4	15737.6	8.5	0.9129	1
Rv0145	-	Possible S-adenosylmethionine-dependent methyltransferase	14	247.2	243	-0.02	10383.7	10206.4	-4.2	0.9565	1
Rv0146	-	Possible S-adenosylmethionine-dependent methyltransferase	15	261.3	293.9	0.17	11760.2	13227.2	32.6	0.7687	1
Rv0147	-	Probable aldehyde dehydrogenase (NAD+) dependent	23	431.5	359.7	-0.26	29773.1	24821	-71.8	0.327	1
Rv0148	-	Probable short-chain type dehydrogenase/reductase	15	343.9	275.5	-0.32	15477.3	12397.8	-68.4	0.3781	1
Rv0149	-	Possible quinone oxidoreductase (NADPH:quinone oxidoreductase) (zeta-crystallin)	19	149.6	169.5	0.18	8528.7	9659.94	19.8	0.5803	1
Rv0150c	-	hypothetical protein	4	15.9	13.7	-0.21	191.3	164.88	-2.2	0.8773	1
Rv0151c	PE1	PE family protein PE1	40	305.6	296.3	-0.04	36668.9	35560.4	-9.2	0.8862	1
Rv0152c	PE2	PE family protein PE2	35	472.8	454.5	-0.06	49639.4	47722.6	-18.3	0.7886	1
Rv0153c	ptbB	Phosphotyrosine protein phosphatase PTPB (protein-tyrosine-phosphatase) (PTPase)	11	70.8	26.4	-1.42	2337.6	870.92	-44.4	0.0094	0.61917
Rv0154c	fadE2	Probable acyl-CoA dehydrogenase FadE2	11	228.6	173.6	-0.4	7543.6	5729.27	-55	0.5952	1
Rv0155	pntAa	Probable NAD(P) transhydrogenase (subunit alpha) PntAa [first part; catalytic part] (pyridine nucleotide transhydrogenase subunit alpha) (nicotinamide nucleotide transhydrogenase subunit alpha)	10	174.7	164.5	-0.09	5239.8	4934.25	-10.2	0.8026	1
Rv0156	pntAb	Probable NAD(P) transhydrogenase (subunit alpha) PntAb [second part; integral membrane protein] (pyridine nucleotide transhydrogenase subunit alpha) (nicotinamide nucleotide transhydrogenase subunit alpha)	0	0	0	0	0	0	0	1	1
Rv0157	pntB	Probable NAD(P) transhydrogenase (subunit beta) PntB [integral membrane protein] (pyridine nucleotide transhydrogenase subunit beta) (nicotinamide nucleotide transhydrogenase subunit beta)	10	243.5	299	0.3	7305.7	8971.01	55.5	0.5751	1
Rv0157A	-	hypothetical protein	5	11.9	9	-0.4	179.1	135.67	-2.9	0.7879	1
Rv0158	-	Probable transcriptional regulatory protein (possibly TetR-family)	15	509.3	505.2	-0.01	22916.6	22734.5	-4	0.9732	1
Rv0159c	PE3	PE family protein PE3	48	452.5	483.5	0.1	65162	69624.3	31	0.712	1
Rv0160c	PE4	PE family protein PE4	41	325.4	329.5	0.02	40029	40526.4	4	0.9527	1
Rv0161	-	Possible oxidoreductase	16	59.4	47	-0.34	2850	2256.37	-12.4	0.5905	1
Rv0162c	adhE1	Probable zinc-type alcohol dehydrogenase (E subunit) AdhE1	15	55	55.2	0.01	2473.1	2485.49	0.3	0.991	1
Rv0163	-	hypothetical protein	9	214	221.8	0.05	5777.8	5987.44	7.8	0.9024	1
Rv0164	TB18.5	Conserved protein TB18.5	8	192.2	209.1	0.12	4612.9	5018.19	16.9	0.8767	1
Rv0165c	mce1R	Probable transcriptional regulatory protein Mce1R (probably GntR-family)	5	332.6	290.7	-0.19	4989.5	4360.29	-41.9	0.7552	1
Rv0166	fadD5	Probable fatty-acid-CoA ligase FadD5 (fatty-acid-CoA synthetase) (fatty-acid-CoA synthase)	23	278	191.7	-0.54	19181.9	13228.7	-86.3	0.2841	1
Rv0167	yrbE1A	Conserved integral membrane protein YrbE1A	6	30.9	6.8	-2.18	556.7	123.05	-24.1	0.0175	1
Rv0168	yrbE1B	Conserved integral membrane protein YrbE1B	13	115.4	9	-3.69	4499.6	349.17	-106.4	0	0
Rv0169	mce1A	Mce-family protein Mce1A	33	154.9	9.6	-4.01	15340	954.99	-145.3	0	0
Rv0170	mce1B	Mce-family protein Mce1B	16	179.4	8.8	-4.35	8610.6	422.78	-170.6	0	0
Rv0171	mce1C	Mce-family protein Mce1C	23	115.2	11.5	-3.32	7950.3	793.72	-103.7	0	0
Rv0172	mce1D	Mce-family protein Mce1D	31	205.4	24.9	-3.04	19098.8	2319.3	-180.4	0	0
Rv0173	lprK	Possible Mce-family lipoprotein LprK (Mce-family lipoprotein Mce1E)	15	176.9	9.4	-4.23	7961.8	423.51	-167.5	0	0
Rv0174	mce1F	Mce-family protein Mce1F	28	209.6	12.8	-4.03	17602.3	1074.87	-196.8	0	0
Rv0175	-	Probable conserved Mce associated membrane protein	9	192.3	7.7	-4.65	5192.5	207.45	-184.6	0	0
Rv0176	-	Probable conserved Mce associated transmembrane protein	15	127.6	8.7	-3.88	5742.8	390.65	-118.9	0	0
Rv0177	-	Probable conserved Mce associated protein	11	88.2	3.8	-4.53	2911.4	126.29	-84.4	0	0
Rv0178	-	Probable conserved Mce associated membrane protein	11	149.1	10.4	-3.84	4921.3	342.63	-138.7	0	0
Rv0179c	lprO	Possible lipoprotein LprO	22	202.4	210.1	0.05	13356.3	13863.4	7.7	0.8789	1
Rv0180c	-	Probable conserved transmembrane protein	27	210.9	182.3	-0.21	17086.7	14765.6	-28.7	0.5745	1
Rv0181c	-	hypothetical protein	14	127	103.5	-0.29	5333.6	4348.15	-23.5	0.4794	1
Rv0182c	sigG	Probable alternative RNA polymerase sigma factor SigG (RNA polymerase ECF type sigma factor)	19	265.2	410.4	0.63	15116.1	23393.1	145.2	0.4746	1
Rv0183	-	Possible lysophospholipase	14	191.6	163.4	-0.23	8046.5	6861.76	-28.2	0.508	1
Rv0184	-	hypothetical protein	11	176.7	171.9	-0.04	5831.2	5673.06	-4.8	0.9505	1
Rv0185	-	hypothetical protein	9	39.8	44.2	0.15	1074.9	1194.52	4.4	0.8224	1
Rv0186	bglS	Probable beta-glucosidase BglS (gentiobiase) (cellobiase) (beta-D-glucoside glucohydrolase)	32	138.2	135.3	-0.03	13270.3	12988.1	-2.9	0.9488	1
Rv0186A	mymT	Metallothionein, MymT	3	121.7	123	0.02	1095	1106.64	1.3	0.9827	1
Rv0187	-	Probable O-methyltransferase	7	110.3	132.1	0.26	2317.2	2773.1	21.7	0.6786	1
Rv0188	-	Probable conserved transmembrane protein	8	126.3	135.2	0.1	3031.9	3243.71	8.8	0.8752	1
Rv0189c	ilvD	Probable dihydroxy-acid dehydratase IlvD (dad)	18	0	0	0	0	0	0	1	1
Rv0190	-	hypothetical protein	3	110.3	161.2	0.55	992.6	1450.79	50.9	0.2223	1
Rv0191	-	Probable conserved integral membrane protein	17	324.2	294.8	-0.14	16535.9	15034.3	-29.4	0.6648	1
Rv0192	-	hypothetical protein	11	449.9	346.9	-0.38	14847.9	11448.3	-103	0.4632	1
Rv0192A	-	Conserved secreted protein	2	148.1	111.3	-0.41	888.8	667.91	-36.8	0.7121	1
Rv0193c	-	Hypothetical protein	32	336.6	286.5	-0.23	32312.2	27501.2	-50.1	0.4301	1
Rv0194	-	Probable transmembrane multidrug efflux pump	48	412.3	425.4	0.05	59371.4	61263	13.1	0.8512	1
Rv0195	-	Possible two component transcriptional regulatory protein (probably LuxR-family)	6	422.6	426.1	0.01	7606.8	7670.26	3.5	0.9808	1
Rv0196	-	Possible transcriptional regulatory protein	7	80.3	91.9	0.2	1685.6	1930.49	11.7	0.5819	1
Rv0197	-	Possible oxidoreductase	31	86.8	81.6	-0.09	8068.6	7592.76	-5.1	0.8606	1
Rv0198c	zmp1	Probable zinc metalloprotease Zmp1	39	77.2	70.8	-0.13	9038	8284.59	-6.4	0.7879	1
Rv0199	-	Probable conserved membrane protein	12	159.7	6.9	-4.53	5748.4	249.61	-152.7	0	0
Rv0200	-	Possible conserved transmembrane protein	7	25.7	1.4	-4.2	539.6	29.29	-24.3	0.0018	0.1682
Rv0201c	-	hypothetical protein	7	105.3	97.5	-0.11	2210.5	2047.03	-7.8	0.8492	1
Rv0202c	mmpL11	Probable conserved transmembrane transport protein MmpL11	36	37.2	28.2	-0.4	4014.4	3049	-8.9	0.3181	1
Rv0203	-	Possible exported protein	3	182.1	170	-0.1	1639.3	1529.76	-12.2	0.8594	1
Rv0204c	-	Probable conserved transmembrane protein	19	9.3	5.9	-0.66	531.3	335.49	-3.4	0.3846	1
Rv0205	-	Probable conserved transmembrane protein	12	123.2	137	0.15	4433.7	4931.91	13.8	0.8082	1
Rv0206c	mmpL3	Possible conserved transmembrane transport protein MmpL3	27	0.2	0.1	-1.1	16.5	7.72	-0.1	1	1
Rv0207c	-	hypothetical protein	9	146.8	89	-0.72	3962.3	2403.13	-57.7	0.7462	1
Rv0208c	-	Hypothetical methlytransferase (methylase)	10	15.4	14.5	-0.09	462.8	436.29	-0.9	0.9181	1
Rv0209	-	Hypothetical protein	14	155.8	123.8	-0.33	6544.3	5197.56	-32.1	0.6557	1
Rv0210	-	Hypothetical protein	12	161.5	148.5	-0.12	5813.3	5344.24	-13	0.7894	1
Rv0211	pckA	Probable iron-regulated phosphoenolpyruvate carboxykinase [GTP] PckA (phosphoenolpyruvate carboxylase) (PEPCK)(pep carboxykinase)	22	179	4.9	-5.19	11814.6	322.54	-174.1	0	0
Rv0212c	nadR	Possible transcriptional regulatory protein NadR (probably AsnC-family)	6	276	257.6	-0.1	4968.1	4636	-18.4	0.8984	1
Rv0213c	-	Possible methyltransferase (methylase)	30	190.7	189.4	-0.01	17161	17043.7	-1.3	0.977	1
Rv0214	fadD4	Probable fatty-acid-CoA ligase FadD4 (fatty-acid-CoA synthetase) (fatty-acid-CoA synthase)	31	121	115.8	-0.06	11250.1	10765.1	-5.2	0.8644	1
Rv0215c	fadE3	Probable acyl-CoA dehydrogenase FadE3	14	219.6	224.9	0.03	9224.3	9446.37	5.3	0.9352	1
Rv0216	-	Double hotdog hydratase	19	20.4	17	-0.26	1160.4	967.49	-3.4	0.6104	1
Rv0217c	lipW	Possible esterase LipW	19	135.1	135.3	0	7700.1	7714.41	0.3	0.9952	1
Rv0218	-	Probable conserved transmembrane protein	18	93.3	98.7	0.08	5037.4	5327.91	5.4	0.8903	1
Rv0219	-	Probable conserved transmembrane protein	11	40.4	48.3	0.26	1333.7	1594.56	7.9	0.6183	1
Rv0220	lipC	Probable esterase LipC	22	140	96.4	-0.54	9241.9	6363.73	-43.6	0.5755	1
Rv0221	-	Possible triacylglycerol synthase (diacylglycerol acyltransferase)	25	198.5	196.9	-0.01	14891.1	14769.5	-1.6	0.9828	1
Rv0222	echA1	Probable enoyl-CoA hydratase EchA1 (enoyl hydrase) (unsaturated acyl-CoA hydratase) (crotonase)	8	125.6	63.9	-0.98	3015.3	1533.78	-61.7	0.3818	1
Rv0223c	-	Probable aldehyde dehydrogenase	22	80.6	66.3	-0.28	5316.9	4377.93	-14.2	0.5931	1
Rv0224c	-	Possible methyltransferase (methylase)	14	0	0	0	0	0	0	1	1
Rv0225	-	Possible conserved protein	20	0	0	0	0	0	0	1	1
Rv0226c	-	Probable conserved transmembrane protein	23	0	0	0	0	0	0	1	1
Rv0227c	-	Probable conserved membrane protein	21	0.1	0	-0.18	8.6	0	-0.1	1	1
Rv0228	-	Probable integral membrane acyltransferase	13	0	0	0	0	0	0	1	1
Rv0229c	-	Possible conserved membrane protein with PIN domain	16	188.5	194.1	0.04	9046.9	9318.22	5.7	0.9431	1
Rv0230c	php	Probable phosphotriesterase Php (parathion hydrolase) (PTE) (aryldialkylphosphatase) (paraoxonase) (a-esterase) (aryltriphosphatase) (paraoxon hydrolase)	13	334.8	321.3	-0.06	13055.5	12529.1	-13.5	0.9059	1
Rv0231	fadE4	Probable acyl-CoA dehydrogenase FadE4	33	315.3	318.9	0.02	31215.6	31571.2	3.6	0.9512	1
Rv0232	-	Probable transcriptional regulatory protein (probably TetR/AcrR-family)	9	612.9	613.9	0	16549.2	16576.4	1	0.997	1
Rv0233	nrdB	Ribonucleoside-diphosphate reductase (beta chain) NrdB (ribonucleotide reductase small chain)	11	289	324.2	0.17	9537.3	10700	35.2	0.7667	1
Rv0234c	gabD1	Succinate-semialdehyde dehydrogenase [NADP+] dependent (SSDH) GabD1	19	43.2	33.5	-0.36	2461.8	1912.08	-9.6	0.4766	1
Rv0235c	-	Probable conserved transmembrane protein	22	49	39.1	-0.33	3230.8	2578.13	-9.9	0.6594	1
Rv0236A	-	Small secreted protein	2	0	0	0	0	0	0	1	1
Rv0236c	aftD	Possible arabinofuranosyltransferase AftD	34	0	0	0	0	0	0	1	1
Rv0237	lpqI	Probable conserved lipoprotein LpqI	12	74.7	72.4	-0.04	2688.1	2606.03	-2.3	0.9391	1
Rv0238	-	Possible transcriptional regulatory protein (probably TetR-family)	11	15.6	29.8	0.93	516	983.25	14.2	0.0658	1
Rv0239	vapB24	Possible antitoxin VapB24	2	136.5	122.5	-0.16	819.2	735.23	-14	0.7944	1
Rv0240	vapC24	Possible toxin VapC24 Contains PIN domain	6	118.9	112	-0.09	2139.4	2015.64	-6.9	0.8985	1
Rv0241c	htdX	Probable 3-hydroxyacyl-thioester dehydratase HtdX	13	13.6	19.4	0.51	531.3	757.53	5.8	0.591	1
Rv0242c	fabG4	Probable 3-oxoacyl-[acyl-carrier protein] reductase FabG4 (3-ketoacyl-acyl carrier protein reductase)	11	18.3	27.8	0.61	603.1	917.84	9.5	0.4945	1
Rv0243	fadA2	Probable acetyl-CoA acyltransferase FadA2 (3-ketoacyl-CoA thiolase) (beta-ketothiolase)	18	57.6	41.9	-0.46	3109.8	2261.83	-15.7	0.2873	1
Rv0244c	fadE5	Probable acyl-CoA dehydrogenase FadE5	21	74.5	94.8	0.35	4690.9	5972.13	20.3	0.2345	1
Rv0245	-	Possible oxidoreductase	4	103.3	76.9	-0.43	1239.8	923.21	-26.4	0.4781	1
Rv0246	-	Probable conserved integral membrane protein	29	161.2	158.4	-0.03	14028.7	13779	-2.9	0.9344	1
Rv0247c	-	Probable succinate dehydrogenase [iron-sulfur subunit] (succinic dehydrogenase)	9	155.1	49.4	-1.65	4186.8	1332.98	-105.7	0	0
Rv0248c	-	Probable succinate dehydrogenase [iron-sulfur subunit] (succinic dehydrogenase)	33	252.3	59.1	-2.09	24977	5849.84	-193.2	0	0
Rv0249c	-	Probable succinate dehydrogenase [membrane anchor subunit] (succinic dehydrogenase)	22	319.1	76.6	-2.06	21063.7	5057.65	-242.5	0	0
Rv0250c	-	hypothetical protein	3	96.3	161.8	0.75	866.3	1456.27	65.5	0.4316	1
Rv0251c	hsp	Heat shock protein Hsp (heat-stress-induced ribosome-binding protein A)	5	255.3	226.8	-0.17	3829.8	3401.35	-28.6	0.7466	1
Rv0252	nirB	Probable nitrite reductase [NAD(P)H] large subunit [FAD flavoprotein] NirB	38	177.5	178.3	0.01	20239.3	20323.4	0.7	0.9861	1
Rv0253	nirD	Probable nitrite reductase [NAD(P)H] small subunit NirD	6	121.7	131.8	0.11	2190.9	2372.17	10.1	0.8174	1
Rv0254c	cobU	Probable bifunctional cobalamin biosynthesis protein CobU: cobinamide kinase + cobinamide phosphate guanylyltransferase	5	374.3	469.8	0.33	5614.4	7047.75	95.6	0.6049	1
Rv0255c	cobQ1	Probable cobyric acid synthase CobQ1	13	94.4	88.6	-0.09	3683	3455.23	-5.8	0.8498	1
Rv0256c	PPE2	PPE family protein PPE2	31	232.7	248.8	0.1	21638.3	23133.8	16.1	0.7771	1
Rv0257	-	hypothetical protein	3	426.4	435.6	0.03	3837.4	3920	9.2	0.9625	1
Rv0258c	-	hypothetical protein	6	35.7	46.2	0.37	642.7	831.15	10.5	0.7633	1
Rv0259c	-	hypothetical protein	7	81.1	59.6	-0.45	1703	1250.89	-21.5	0.7384	1
Rv0260c	-	Possible transcriptional regulatory protein	18	74.3	75.5	0.02	4010.3	4075.04	1.2	0.9788	1
Rv0261c	narK3	Probable integral membrane nitrite extrusion protein NarK3 (nitrite facilitator)	22	66.9	78.3	0.23	4413.2	5167.14	11.4	0.709	1
Rv0262c	aac	Aminoglycoside 2'-N-acetyltransferase Aac (Aac(2')-IC)	6	92.8	99.2	0.1	1670.6	1785.41	6.4	0.915	1
Rv0263c	-	hypothetical protein	15	75.8	106.7	0.49	3408.9	4802	31	0.6257	1
Rv0264c	-	hypothetical protein	9	193.1	180.7	-0.1	5213.7	4878.31	-12.4	0.9117	1
Rv0265c	-	Probable periplasmic iron-transport lipoprotein	9	265.5	343.8	0.37	7168.4	9283.62	78.3	0.4297	1
Rv0266c	oplA	Probable 5-oxoprolinase OplA (5-oxo-L-prolinase) (pyroglutamase) (5-OPASE)	38	268.8	237.2	-0.18	30640.1	27040.1	-31.6	0.6076	1
Rv0267	narU	Probable integral membrane nitrite extrusion protein NarU (nitrite facilitator)	11	209.9	224.5	0.1	6928	7407.21	14.5	0.8521	1
Rv0268c	-	Hypothetical protein	12	376.1	362.8	-0.05	13539	13061.1	-13.3	0.8528	1
Rv0269c	-	hypothetical protein	10	242.6	238.4	-0.03	7279	7151.16	-4.3	0.9612	1
Rv0270	fadD2	Probable fatty-acid-CoA ligase FadD2 (fatty-acid-CoA synthetase) (fatty-acid-CoA synthase)	21	253.4	93.2	-1.44	15961.3	5868.96	-160.2	0.0012	0.1176
Rv0271c	fadE6	Probable acyl-CoA dehydrogenase FadE6	25	170.9	170.4	0	12819	12778.3	-0.5	0.9932	1
Rv0272c	-	hypothetical protein	15	55.9	59.3	0.09	2513.7	2666.99	3.4	0.9011	1
Rv0273c	-	Possible transcriptional regulatory protein	15	87.8	80	-0.13	3951.5	3602.21	-7.8	0.8426	1
Rv0274	-	hypothetical protein	8	128.5	110.8	-0.21	3083.3	2659.57	-17.7	0.7216	1
Rv0275c	-	Possible transcriptional regulatory protein (possibly TetR-family)	7	45.2	49.3	0.12	950.2	1034.86	4	0.8932	1
Rv0276	-	hypothetical protein	17	269.9	247.1	-0.13	13763.2	12604.4	-22.7	0.8106	1
Rv0277c	vapC25	Possible toxin VapC25 Contains PIN domain	5	155.1	126.9	-0.29	2327.2	1903.07	-28.3	0.7436	1
Rv0278c	PE_PGRS3	PE-PGRS family protein PE_PGRS3	24	17.2	20.7	0.27	1236.5	1486.81	3.5	0.6142	1
Rv0279c	PE_PGRS4	PE-PGRS family protein PE_PGRS4	17	78.9	78.9	0	4021.4	4023.59	0	0.9993	1
Rv0280	PPE3	PPE family protein PPE3	26	135.7	139.3	0.04	10587.7	10869.3	3.6	0.9124	1
Rv0281	-	Possible S-adenosylmethionine-dependent methyltransferase	12	222.8	188.7	-0.24	8021.5	6791.92	-34.2	0.5555	1
Rv0282	eccA3	ESX conserved component EccA3 ESX-3 type VII secretion system protein	19	0	0	0	0	0	0	1	1
Rv0283	eccB3	ESX conserved component EccB3 ESX-3 type VII secretion system protein Possible membrane protein	22	0	0	0	0	0	0	1	1
Rv0284	eccC3	ESX conserved component EccC3 ESX-3 type VII secretion system protein Possible membrane protein	57	0	0	0	0	0	0	1	1
Rv0285	PE5	PE family protein PE5	5	0	0	0	0	0	0	1	1
Rv0286	PPE4	PPE family protein PPE4	28	0	0	0	0	0	0	1	1
Rv0287	esxG	ESAT-6 like protein EsxG (conserved protein TB9.8)	3	0	0	0	0	0	0	1	1
Rv0288	esxH	Low molecular weight protein antigen 7 EsxH (10 kDa antigen) (CFP-7) (protein TB10.4)	7	0	0	0	0	0	0	1	1
Rv0289	espG3	ESX-3 secretion-associated protein EspG3	13	0	0	0	0	0	0	1	1
Rv0290	eccD3	ESX conserved component EccD3 ESX-3 type VII secretion system protein Probable transmembrane protein	18	0	0	0	0	0	0	1	1
Rv0291	mycP3	Probable membrane-anchored mycosin MycP3 (serine protease) (subtilisin-like protease) (subtilase-like) (mycosin-3)	12	0	0	0	0	0	0	1	1
Rv0292	eccE3	ESX conserved component EccE3 ESX-3 type VII secretion system protein Probable transmembrane protein	17	12.3	11.6	-0.09	629.6	593.18	-0.7	0.9419	1
Rv0293c	-	hypothetical protein	26	167	171.7	0.04	13023.5	13395	4.8	0.9178	1
Rv0294	tam	Probable trans-aconitate methyltransferase Tam	13	102.5	78.5	-0.39	3999.4	3059.88	-24.1	0.488	1
Rv0295c	-	hypothetical protein	7	258.8	196	-0.4	5433.8	4115.63	-62.8	0.665	1
Rv0296c	-	Probable sulfatase	42	164.3	180.2	0.13	20704.8	22708.3	15.9	0.7312	1
Rv0297	PE_PGRS5	PE-PGRS family protein PE_PGRS5	14	86.7	80.7	-0.1	3642.6	3387.61	-6.1	0.8979	1
Rv0298	-	Hypothetical protein	5	281.8	266.8	-0.08	4227.7	4001.31	-15.1	0.8859	1
Rv0299	-	Hypothetical protein	2	341.7	356	0.06	2050.2	2136	14.3	0.9615	1
Rv0300	vapB2	Possible antitoxin VapB2	4	296.4	302.4	0.03	3556.5	3628.85	6	0.9507	1
Rv0301	vapC2	Possible toxin VapC2	7	479.5	446.1	-0.1	10069.4	9368.27	-33.4	0.8572	1
Rv0302	-	Probable transcriptional regulatory protein (probably TetR/AcrR-family)	8	135.9	142	0.06	3261.4	3407.51	6.1	0.8888	1
Rv0303	-	Probable dehydrogenase/reductase	12	122	129.5	0.09	4390.8	4662.97	7.6	0.7913	1
Rv0304c	PPE5	PPE family protein PPE5	119	192.4	203.8	0.08	68690.1	72749.8	11.4	0.7098	1
Rv0305c	PPE6	PPE family protein PPE6	53	196.3	218.6	0.16	31208	34761.8	22.4	0.5503	1
Rv0306	-	Putative oxidoreductase	6	212.4	236	0.15	3822.4	4248.14	23.6	0.8408	1
Rv0307c	-	hypothetical protein	8	341.9	407.8	0.25	8206.5	9786.25	65.8	0.6945	1
Rv0308	-	Probable conserved integral membrane protein	15	274.6	274	0	12355.3	12331.9	-0.5	0.9958	1
Rv0309	-	Possible conserved exported protein	11	66.3	43.8	-0.6	2189	1444.68	-22.6	0.1485	1
Rv0310c	-	hypothetical protein	12	75.4	93.1	0.31	2713.2	3352.3	17.8	0.6591	1
Rv0311	-	hypothetical protein	15	100.6	106.6	0.08	4526.3	4795.9	6	0.8864	1
Rv0312	-	Conserved hypothetical proline and threonine rich protein	19	28.4	27.9	-0.02	1618	1591.56	-0.5	0.9725	1
Rv0313	-	hypothetical protein	4	393.1	416.3	0.08	4716.9	4996.13	23.3	0.8879	1
Rv0314c	-	Possible conserved membrane protein	7	629.1	790.3	0.33	13210.7	16597.3	161.3	0.547	1
Rv0315	-	Possible beta-1,3-glucanase precursor	8	170.4	169.1	-0.01	4090.2	4059.52	-1.3	0.9843	1
Rv0316	-	Possible muconolactone isomerase	8	63.1	56.7	-0.15	1513.4	1360.43	-6.4	0.8402	1
Rv0317c	glpQ2	Possible glycerophosphoryl diester phosphodiesterase GlpQ2 (glycerophosphodiester phosphodiesterase)	13	237.3	255.9	0.11	9255.2	9981.12	18.6	0.827	1
Rv0318c	-	Probable conserved integral membrane protein	6	327.3	358.1	0.13	5891.7	6444.9	30.7	0.8388	1
Rv0319	pcp	Probable pyrrolidone-carboxylate peptidase Pcp (5-oxoprolyl-peptidase) (pyroglutamyl-peptidase I) (PGP-I) (pyrase)	7	152.6	166	0.12	3205.5	3485.29	13.3	0.9018	1
Rv0320	-	Possible conserved exported protein	12	283.7	272.9	-0.06	10214.6	9823.41	-10.9	0.9057	1
Rv0321	dcd	Probable deoxycytidine triphosphate deaminase Dcd (dCTP deaminase)	4	111	73	-0.6	1331.5	875.95	-38	0.4912	1
Rv0322	udgA	Probable UDP-glucose 6-dehydrogenase UdgA (UDP-GLC dehydrogenase) (UDP-GLCDH) (UDPGDH)	21	92.8	110.1	0.25	5846.5	6937.51	17.3	0.6498	1
Rv0323c	-	hypothetical protein	11	67.6	72	0.09	2230.4	2377.64	4.5	0.8213	1
Rv0324	-	Possible transcriptional regulatory protein (possibly ArsR-family)	11	43.4	45.9	0.08	1431.3	1514.72	2.5	0.8811	1
Rv0325	-	Hypothetical protein	6	326.9	264.6	-0.31	5884.4	4762.73	-62.3	0.5113	1
Rv0326	-	Hypothetical protein	9	39.2	33.4	-0.23	1058	901.08	-5.8	0.7081	1
Rv0327c	cyp135A1	Possible cytochrome P450 135A1 Cyp135A1	21	60.2	51.8	-0.22	3794.1	3263.98	-8.4	0.6993	1
Rv0328	-	Possible transcriptional regulatory protein (possibly TetR/AcrR-family)	11	128.5	51.9	-1.31	4240.3	1712.99	-76.6	0.2686	1
Rv0329c	-	hypothetical protein	8	88	87.4	-0.01	2111.4	2098.69	-0.5	0.99	1
Rv0330c	-	Hypothetical protein	9	489.3	421.6	-0.21	13210.2	11382.3	-67.7	0.7368	1
Rv0331	-	Possible dehydrogenase/reductase	18	202.2	177	-0.19	10920.7	9557.72	-25.2	0.7224	1
Rv0332	-	hypothetical protein	8	266.3	314.8	0.24	6391.4	7554.11	48.4	0.7598	1
Rv0333	-	hypothetical protein	4	209.8	285.7	0.45	2517.1	3428.69	76	0.784	1
Rv0334	rmlA	Alpha-D-glucose-1-phosphate thymidylyltransferase RmlA (dTDP-glucose synthase) (dTDP-glucose pyrophosphorylase)	15	0	0	0	0	0	0	1	1
Rv0335c	PE6	PE family protein PE6	1	0	0	0	0	0	0	1	1
Rv0336	-	Conserved 13E12 repeat family protein	18	392.2	361	-0.12	21181	19491.6	-31.3	0.8033	1
Rv0337c	aspC	Probable aspartate aminotransferase AspC (transaminase A) (ASPAT)	20	0	0	0	0	0	0	1	1
Rv0338c	-	Probable iron-sulfur-binding reductase	35	0.8	0.8	-0.05	86.4	83.32	0	0.9662	1
Rv0339c	-	Possible transcriptional regulatory protein	26	59.5	66.2	0.15	4641	5167.18	6.7	0.6927	1
Rv0340	-	hypothetical protein	4	111.8	72.3	-0.63	1341.3	867.76	-39.5	0.6487	1
Rv0341	iniB	Isoniazid inductible gene protein IniB	15	91.4	86	-0.09	4112.4	3870.67	-5.4	0.9023	1
Rv0342	iniA	Isoniazid inductible gene protein IniA	24	245.2	291.7	0.25	17657.6	20999.3	46.4	0.5355	1
Rv0343	iniC	Isoniazid inductible gene protein IniC	10	131.2	157	0.26	3935.2	4711.33	25.9	0.758	1
Rv0344c	lpqJ	Probable lipoprotein LpqJ	10	228.3	263.8	0.21	6848.7	7913.48	35.5	0.6179	1
Rv0345	-	hypothetical protein	7	237.3	330.7	0.48	4983.8	6945.45	93.4	0.5699	1
Rv0346c	ansP2	Possible L-asparagine permease AnsP2 (L-asparagine transport protein)	26	22	37.9	0.79	1712.4	2957.99	16	0.035	1
Rv0347	-	Probable conserved membrane protein	15	0	0	0	0	0	0	1	1
Rv0348	-	Possible transcriptional regulatory protein	16	19.2	16.9	-0.18	923.9	812.88	-2.3	0.8052	1
Rv0349	-	Hypothetical protein	8	540.2	590.3	0.13	12963.9	14166.2	50.1	0.8498	1
Rv0350	dnaK	Probable chaperone protein DnaK (heat shock protein 70) (heat shock 70 kDa protein) (HSP70)	17	0	0	0	0	0	0	1	1
Rv0351	grpE	Probable GrpE protein (HSP-70 cofactor)	9	5.6	7.7	0.46	151.7	209.03	2.1	0.7159	1
Rv0352	dnaJ1	Probable chaperone protein DnaJ1	12	3.4	12.6	1.87	124.2	455.34	9.2	0.3365	1
Rv0353	hspR	Probable heat shock protein transcriptional repressor HspR (MerR family)	6	15.6	55.5	1.83	280.7	999.41	39.9	0.0263	1
Rv0354c	PPE7	PPE family protein PPE7	4	550.6	486.2	-0.18	6607.1	5834.47	-64.4	0.7969	1
Rv0355c	PPE8	PPE family protein PPE8	154	315	325.6	0.05	145542	150438	10.6	0.7297	1
Rv0356c	-	hypothetical protein	8	64.3	69.4	0.11	1542.6	1664.45	5.1	0.8647	1
Rv0357c	purA	Probable adenylosuccinate synthetase PurA (imp--aspartate ligase) (ADSS) (ampsase)	23	0	0	0	0	0	0	1	1
Rv0358	-	hypothetical protein	11	0.8	0.3	-1.31	26.8	10.79	-0.5	0.7489	1
Rv0359	-	Probable conserved integral membrane protein	10	330.9	289.4	-0.19	9926	8680.87	-41.5	0.6689	1
Rv0360c	-	hypothetical protein	8	109	135.4	0.31	2615	3249.48	26.4	0.5894	1
Rv0361	-	Probable conserved membrane protein	8	108.3	168.7	0.64	2598.9	4048.63	60.4	0.1996	1
Rv0362	mgtE	Possible Mg2+ transport transmembrane protein MgtE	14	196.9	208.5	0.08	8269.5	8754.95	11.6	0.8774	1
Rv0363c	fba	Probable fructose-bisphosphate aldolase Fba	14	0	0	0	0	0	0	1	1
Rv0364	-	Possible conserved transmembrane protein	12	7.1	5.3	-0.43	255.2	190.02	-1.8	0.7532	1
Rv0365c	-	hypothetical protein	19	251.8	242	-0.06	14352.5	13795.1	-9.8	0.8915	1
Rv0366c	-	hypothetical protein	5	202.8	217.6	0.1	3042.3	3264.6	14.8	0.7141	1
Rv0367c	-	Hypothetical protein	2	466.3	331.8	-0.49	2798.1	1991.03	-134.5	0.7164	1
Rv0368c	-	hypothetical protein	17	221.6	192.9	-0.2	11300.4	9839.24	-28.7	0.7875	1
Rv0369c	-	Possible membrane oxidoreductase	7	118.4	87.4	-0.44	2485.5	1834.78	-31	0.7332	1
Rv0370c	-	Possible oxidoreductase	19	32.1	29.1	-0.14	1830.8	1660.75	-3	0.7956	1
Rv0371c	-	hypothetical protein	6	3.4	1.9	-0.84	60.6	33.94	-1.5	0.5672	1
Rv0372c	-	hypothetical protein	6	32.5	20.8	-0.64	584.9	374.31	-11.7	0.3883	1
Rv0373c	-	Probable carbon monoxyde dehydrogenase (large chain)	37	60.6	67.7	0.16	6723.8	7510.13	7.1	0.8042	1
Rv0374c	-	Probable carbon monoxyde dehydrogenase (small chain)	4	17.8	11.2	-0.67	213.6	134.01	-6.6	0.5669	1
Rv0375c	-	Probable carbon monoxyde dehydrogenase (medium chain)	8	30.4	30.8	0.02	728.9	740.31	0.5	0.9734	1
Rv0376c	-	hypothetical protein	18	102.3	92.3	-0.15	5525.9	4984.95	-10	0.7672	1
Rv0377	-	Probable transcriptional regulatory protein (probably LysR-family)	8	30.8	26.2	-0.23	740.3	629.38	-4.6	0.7554	1
Rv0378	-	Conserved hypothetical glycine rich protein	3	158.6	87.2	-0.86	1427.3	784.79	-71.4	0.7141	1
Rv0379	secE2	Possible protein transport protein SecE2	2	59.8	65.5	0.13	358.5	392.89	5.7	0.899	1
Rv0380c	-	Possible RNA methyltransferase (RNA methylase)	10	59.4	40.7	-0.55	1782.6	1220.26	-18.7	0.5776	1
Rv0381c	-	Hypothetical protein	17	227.2	169.6	-0.42	11584.8	8647.38	-57.6	0.433	1
Rv0382c	pyrE	Probable orotate phosphoribosyltransferase PyrE (OPRT) (oprtase)	12	0	0	0	0	0	0	1	1
Rv0383c	-	Possible conserved secreted protein	8	0.7	0.4	-0.62	16.5	10.79	-0.2	1	1
Rv0384c	clpB	Probable endopeptidase ATP binding protein (chain B) ClpB (ClpB protein) (heat shock protein F84.1)	21	3.4	2.1	-0.67	211.6	132.52	-1.3	0.3298	1
Rv0385	-	Probable monooxygenase	19	349.2	201	-0.8	19901.9	11459.6	-148.1	0.0364	1
Rv0386	-	Probable transcriptional regulatory protein (probably LuxR/UhpA-family)	41	196.4	199.3	0.02	24152.8	24518.2	3	0.9579	1
Rv0387c	-	hypothetical protein	11	145	138.4	-0.07	4785.7	4568.82	-6.6	0.8935	1
Rv0388c	PPE9	PPE family protein PPE9	9	221.8	159.5	-0.48	5989.1	4305.75	-62.3	0.5578	1
Rv0389	purT	Probable phosphoribosylglycinamide formyltransferase 2 PurT (GART 2) (gar transformylase 2) (5'-phosphoribosylglycinamide transformylase 2) (formate-dependent gar transformylase)	7	345.5	318.1	-0.12	7254.6	6680.48	-27.3	0.8126	1
Rv0390	-	hypothetical protein	6	186.9	156	-0.26	3364.2	2808.9	-30.8	0.7644	1
Rv0391	metZ	Probable O-succinylhomoserine sulfhydrylase MetZ (OSH sulfhydrylase)	20	80.6	88.9	0.14	4837.1	5336.82	8.3	0.7873	1
Rv0392c	ndhA	Probable membrane NADH dehydrogenase NdhA	15	142.9	156.3	0.13	6429.9	7032.02	13.4	0.7592	1
Rv0393	-	Conserved 13E12 repeat family protein	10	270	257.9	-0.07	8100.7	7736.17	-12.2	0.9068	1
Rv0394c	-	Possible secreted protein	9	243.1	288.7	0.25	6563.4	7795.56	45.6	0.6012	1
Rv0395	-	Hypothetical protein	6	177.1	169.8	-0.06	3187.2	3057.3	-7.2	0.932	1
Rv0396	-	Hypothetical protein	4	139.5	101.4	-0.46	1674.4	1216.53	-38.2	0.5894	1
Rv0397	-	Conserved 13E12 repeat family protein	3	230	230	0	2070.3	2070.24	0	1	1
Rv0397A	-	hypothetical protein	7	61.5	95	0.63	1292.1	1994.11	33.4	0.4182	1
Rv0398c	-	Possible secreted protein	4	25.9	32.3	0.32	311	387.59	6.4	0.7496	1
Rv0399c	lpqK	Possible conserved lipoprotein LpqK	23	50.8	48.1	-0.08	3506.6	3315.68	-2.8	0.9073	1
Rv0400c	fadE7	Acyl-CoA dehydrogenase FadE7	10	38.2	38.1	0	1145.7	1144.31	0	0.9991	1
Rv0401	-	Probable conserved transmembrane protein	3	51.5	32.7	-0.66	463.8	294.56	-18.8	0.5752	1
Rv0402c	mmpL1	Probable conserved transmembrane transport protein MmpL1	48	226.6	230.5	0.02	32628.3	33195.3	3.9	0.9389	1
Rv0403c	mmpS1	Probable conserved membrane protein MmpS1	7	159.2	166	0.06	3343	3485.45	6.8	0.8764	1
Rv0404	fadD30	Fatty-acid-AMP ligase FadD30 (fatty-acid-AMP synthetase) (fatty-acid-AMP synthase)	80	67.1	64.9	-0.05	16105.1	15568.7	-2.2	0.8912	1
Rv0405	pks6	Probable membrane bound polyketide synthase Pks6	103	115.4	118	0.03	35656.1	36453.2	2.6	0.9208	1
Rv0406c	-	Beta lactamase like protein	13	269	223.9	-0.26	10489.1	8734.02	-45	0.6831	1
Rv0407	fgd1	F420-dependent glucose-6-phosphate dehydrogenase Fgd1	18	126.5	138.5	0.13	6832.1	7476.52	11.9	0.7447	1
Rv0408	pta	Probable phosphate acetyltransferase Pta (phosphotransacetylase)	38	71.3	78.4	0.14	8133.6	8936.6	7	0.8007	1
Rv0409	ackA	Probable acetate kinase AckA (acetokinase)	16	76.8	70.5	-0.12	3686	3383.97	-6.3	0.8187	1
Rv0410c	pknG	Serine/threonine-protein kinase PknG (protein kinase G) (STPK G)	29	0.6	3.9	2.69	52.6	338.94	3.3	0.0601	1
Rv0411c	glnH	Probable glutamine-binding lipoprotein GlnH (GLNBP)	8	0.9	9.1	3.41	20.6	219.54	8.3	0.0381	1
Rv0412c	-	Possible conserved membrane protein	21	0.3	3.3	3.33	20.6	207.85	3	0.0015	0.1435
Rv0413	mutT3	Possible mutator protein MutT3 (7,8-dihydro-8-oxoguanine-triphosphatase) (8-oxo-dGTPase) (dGTP pyrophosphohydrolase)	5	264.4	211.6	-0.32	3966.3	3174.69	-52.8	0.5534	1
Rv0414c	thiE	Thiamine-phosphate pyrophosphorylase ThiE (TMP pyrophosphorylase) (TMP-PPASE) (thiamine-phosphate synthase)	9	0	0	0	0	0	0	1	1
Rv0415	thiO	Possible thiamine biosynthesis oxidoreductase ThiO	11	0	0	0	0	0	0	1	1
Rv0416	thiS	Possible protein ThiS	4	0	0	0	0	0	0	1	1
Rv0417	thiG	Probable thiamin biosynthesis protein ThiG (thiazole biosynthesis protein)	14	0	0	0	0	0	0	1	1
Rv0418	lpqL	Probable lipoprotein aminopeptidase LpqL	27	86.2	106.8	0.31	6978.2	8652.4	20.7	0.584	1
Rv0419	lpqM	Possible lipoprotein peptidase LpqM	18	128.5	137.8	0.1	6938.9	7438.59	9.3	0.7447	1
Rv0420c	-	Possible transmembrane protein	7	186	156.3	-0.25	3906.9	3282.4	-29.7	0.5638	1
Rv0421c	-	hypothetical protein	8	28.7	34.1	0.25	688	818.85	5.5	0.7793	1
Rv0422c	thiD	Probable phosphomethylpyrimidine kinase ThiD (HMP-phosphate kinase) (HMP-P kinase)	14	0	0	0	0	0	0	1	1
Rv0423c	thiC	Probable thiamine biosynthesis protein ThiC	19	0	0	0	0	0	0	1	1
Rv0424c	-	Hypothetical protein	8	370.6	328.7	-0.17	8895.6	7889.88	-41.9	0.6613	1
Rv0425c	ctpH	Possible metal cation transporting P-type ATPase CtpH	34	129.5	92.5	-0.49	13209.6	9430.79	-37	0.3268	1
Rv0426c	-	Possible transmembrane protein	2	374.7	350.8	-0.09	2248.1	2105.02	-23.8	0.8763	1
Rv0427c	xthA	Probable exodeoxyribonuclease III protein XthA (exonuclease III) (EXO III) (AP endonuclease VI)	13	67.3	74.7	0.15	2624.7	2911.8	7.4	0.6162	1
Rv0428c	-	GCN5-related N-acetyltransferase	12	151.9	165.7	0.13	5468.7	5965.04	13.8	0.8455	1
Rv0429c	def	Probable polypeptide deformylase Def (PDF) (formylmethionine deformylase)	8	0	0	0	0	0	0	1	1
Rv0430	-	hypothetical protein	3	0	0	0	0	0	0	1	1
Rv0431	-	Putative tuberculin related peptide	9	5.2	5.2	-0.02	141.5	139.16	-0.1	0.9656	1
Rv0432	sodC	Periplasmic superoxide dismutase [Cu-Zn] SodC	12	190.7	200	0.07	6864.3	7200.15	9.3	0.8729	1
Rv0433	-	hypothetical protein	22	204.4	212	0.05	13489.8	13992.2	7.6	0.9155	1
Rv0434	-	hypothetical protein	13	327.2	355.1	0.12	12760.2	13847.4	27.9	0.8116	1
Rv0435c	-	Putative conserved ATPase	21	179	174.6	-0.04	11279.5	10996.9	-4.5	0.9475	1
Rv0436c	pssA	Probable CDP-diacylglycerol--serine O-phosphatidyltransferase PssA (PS synthase) (phosphatidylserine synthase)	16	43.4	130.6	1.59	2082.8	6270.42	87.2	0.0088	0.59929
Rv0437c	psd	Possible phosphatidylserine decarboxylase Psd (PS decarboxylase)	8	28.1	44	0.65	674.2	1055.08	15.9	0.4202	1
Rv0438c	moeA2	Probable molybdopterin biosynthesis protein MoeA2	13	172	197.5	0.2	6707.1	7702.41	25.5	0.7407	1
Rv0439c	-	Probable dehydrogenase/reductase	18	218.5	235	0.11	11798.8	12691.9	16.5	0.8455	1
Rv0440	groEL2	60 kDa chaperonin 2 GroEL2 (protein CPN60-2) (GroEL protein 2) (65 kDa antigen) (heat shock protein 65) (cell wall protein A) (antigen A)	11	0	0	0	0	0	0	1	1
Rv0441c	-	Hypothetical protein	7	227.3	246.8	0.12	4773.6	5182.88	19.5	0.8232	1
Rv0442c	PPE10	PPE family protein PPE10	22	184.5	205.8	0.16	12175.4	13581.3	21.3	0.7317	1
Rv0443	-	hypothetical protein	12	404.8	343.8	-0.24	14571.1	12376.3	-61	0.4727	1
Rv0444c	rskA	Anti-sigma factor RskA (regulator of sigma K)	7	77.7	109.9	0.5	1632.1	2308.89	32.2	0.3058	1
Rv0445c	sigK	Alternative RNA polymerase sigma factor SigK	10	373.9	363.2	-0.04	11216.7	10895.5	-10.7	0.9254	1
Rv0446c	-	Possible conserved transmembrane protein	15	232.5	225.3	-0.05	10464.5	10140	-7.2	0.9165	1
Rv0447c	ufaA1	Probable cyclopropane-fatty-acyl-phospholipid synthase UfaA1 (cyclopropane fatty acid synthase) (CFA synthase)	25	260	253.3	-0.04	19500.8	18996.7	-6.7	0.9005	1
Rv0448c	-	hypothetical protein	13	171.8	202	0.23	6700.1	7877.13	30.2	0.7016	1
Rv0449c	-	hypothetical protein	23	297.7	318.1	0.1	20543.3	21951	20.4	0.7814	1
Rv0450c	mmpL4	Probable conserved transmembrane transport protein MmpL4	77	32.8	31.3	-0.07	7568	7220.26	-1.5	0.8639	1
Rv0451c	mmpS4	Probable conserved membrane protein MmpS4	14	16.7	16.6	-0.01	699.7	696.64	-0.1	0.9937	1
Rv0452	-	Possible transcriptional regulatory protein	9	350.2	297.5	-0.24	9454.7	8031.75	-52.7	0.7058	1
Rv0453	PPE11	PPE family protein PPE11	21	224.4	215.4	-0.06	14138	13572.3	-9	0.9014	1
Rv0454	-	hypothetical protein	6	619.2	517.1	-0.26	11145.4	9307.52	-102.1	0.6063	1
Rv0455c	-	hypothetical protein	10	0	0	0	0	0	0	1	1
Rv0456A	mazF1	Possible toxin MazF1	4	246.7	298.7	0.28	2960.6	3583.89	51.9	0.7258	1
Rv0456B	mazE1	Possible antitoxin MazE1	11	319	303.6	-0.07	10526.2	10018.3	-15.4	0.8292	1
Rv0456c	echA2	enoyl-CoA hydratase EchA2 (enoyl hydrase) (unsaturated acyl-CoA hydratase) (crotonase)	9	141.2	120.2	-0.23	3812.5	3245.99	-21	0.6669	1
Rv0457c	-	Probable peptidase	34	134.7	138.3	0.04	13735	14107.3	3.6	0.9179	1
Rv0458	-	Probable aldehyde dehydrogenase	18	251.5	270.9	0.11	13581.4	14628.2	19.4	0.7986	1
Rv0459	-	hypothetical protein	5	83.9	114.9	0.45	1259.1	1723.2	30.9	0.2695	1
Rv0460	-	Conserved hydrophobic protein	2	158.6	122.8	-0.37	951.7	736.88	-35.8	0.547	1
Rv0461	-	Probable transmembrane protein	15	757.6	565.4	-0.42	34093.8	25444.5	-192.2	0.3441	1
Rv0462	lpdC	Dihydrolipoamide dehydrogenase LpdC (lipoamide reductase (NADH)) (lipoyl dehydrogenase) (dihydrolipoyl dehydrogenase) (diaphorase)	25	0	0	0	0	0	0	1	1
Rv0463	-	Probable conserved membrane protein	3	65.6	76.6	0.22	590.3	689.79	11.1	0.6869	1
Rv0464c	-	hypothetical protein	14	202.6	176.5	-0.2	8509.4	7411.15	-26.1	0.6921	1
Rv0465c	-	Probable transcriptional regulatory protein	24	394.3	388.3	-0.02	28386.3	27959.8	-5.9	0.937	1
Rv0466	-	hypothetical protein	8	319.2	299.8	-0.09	7661.1	7195.85	-19.4	0.8883	1
Rv0467	icl1	Isocitrate lyase Icl (isocitrase) (isocitratase)	18	2.2	0	-1.66	116.2	0	-2.2	0.0079	0.57713
Rv0468	fadB2	3-hydroxybutyryl-CoA dehydrogenase FadB2 (beta-hydroxybutyryl-CoA dehydrogenase) (BHBD)	10	85.4	91.4	0.1	2560.8	2743.46	6.1	0.7714	1
Rv0469	umaA	Possible mycolic acid synthase UmaA	21	139.2	145.1	0.06	8766.7	9141.08	5.9	0.8877	1
Rv0470A	-	Hypothetical protein	11	406.2	405	0	13403.3	13363.9	-1.2	0.993	1
Rv0470c	pcaA	Mycolic acid synthase PcaA (cyclopropane synthase)	10	211.8	271.4	0.36	6354.9	8142.44	59.6	0.4024	1
Rv0471c	-	Hypothetical protein	12	579.1	584.4	0.01	20847.2	21037.5	5.3	0.9702	1
Rv0472c	-	Probable transcriptional regulatory protein (possibly TetR-family)	9	0.6	1.5	1.22	17.2	40.08	0.8	0.4776	1
Rv0473	-	Possible conserved transmembrane protein	14	138.3	180.8	0.39	5808.3	7593.68	42.5	0.418	1
Rv0474	-	Probable transcriptional regulatory protein	7	494.4	445.6	-0.15	10382.7	9356.87	-48.9	0.7498	1
Rv0475	hbhA	Iron-regulated heparin binding hemagglutinin HbhA (adhesin)	9	316.9	320.9	0.02	8556.2	8663.08	4	0.9525	1
Rv0476	-	Possible conserved transmembrane protein	5	296.4	379.1	0.36	4445.5	5687	82.8	0.5941	1
Rv0477	-	Possible conserved secreted protein	5	1070.6	989.9	-0.11	16058.4	14849	-80.6	0.8694	1
Rv0478	deoC	Probable deoxyribose-phosphate aldolase DeoC (phosphodeoxyriboaldolase) (deoxyriboaldolase)	3	284.2	280.6	-0.02	2557.5	2525.29	-3.6	0.9684	1
Rv0479c	-	Probable conserved membrane protein	12	10.7	14.2	0.4	386.8	510.13	3.4	0.7732	1
Rv0480c	-	Possible amidohydrolase	14	191.9	188.8	-0.02	8061.1	7930.45	-3.1	0.9598	1
Rv0481c	-	Hypothetical protein	11	415.5	405.2	-0.04	13712.6	13372	-10.3	0.9523	1
Rv0482	murB	Probable UDP-N-acetylenolpyruvoylglucosamine reductase MurB (UDP-N-acetylmuramate dehydrogenase)	10	0	0	0	0	0	0	1	1
Rv0483	lprQ	Probable conserved lipoprotein LprQ	24	381.7	439.5	0.2	27478.9	31646.2	57.9	0.5131	1
Rv0484c	-	Probable short-chain type oxidoreductase	8	332.9	327.7	-0.02	7990	7864.41	-5.2	0.9737	1
Rv0485	-	Possible transcriptional regulatory protein	21	270	246.8	-0.13	17012.7	15547	-23.3	0.6836	1
Rv0486	mshA	Glycosyltransferase MshA	11	62.2	43.4	-0.52	2052.1	1432.86	-18.8	0.3415	1
Rv0487	-	hypothetical protein	9	297.3	385.5	0.37	8027.3	10409.8	88.2	0.3828	1
Rv0488	-	Probable conserved integral membrane protein	9	370.2	320.2	-0.21	9994.8	8644.19	-50	0.6703	1
Rv0489	gpm1	Probable phosphoglycerate mutase 1 Gpm1 (phosphoglyceromutase) (PGAM) (BPG-dependent PGAM)	11	0	0	0	0	0	0	1	1
Rv0490	senX3	Putative two component sensor histidine kinase SenX3	16	142.9	176.1	0.3	6858.1	8450.56	33.2	0.625	1
Rv0491	regX3	Two component sensory transduction protein RegX3 (transcriptional regulatory protein) (probably LuxR-family)	8	427.2	392.5	-0.12	10253.4	9420.03	-34.7	0.8707	1
Rv0492A	-	Hypothetical protein	4	244.4	234.1	-0.06	2933	2809.55	-10.3	0.8909	1
Rv0492c	-	Probable oxidoreductase GMC-type	14	207.8	181.7	-0.19	8725.9	7632.71	-26	0.6048	1
Rv0493c	-	hypothetical protein	16	245.1	248.6	0.02	11767	11931.6	3.4	0.9681	1
Rv0494	-	Probable transcriptional regulatory protein (probably GntR-family)	6	318.6	284.1	-0.17	5734.4	5113.12	-34.5	0.8137	1
Rv0495c	-	hypothetical protein	11	61.7	44.5	-0.47	2037.3	1468.21	-17.2	0.5554	1
Rv0496	-	hypothetical protein	8	115.5	100.9	-0.2	2772.3	2421.25	-14.6	0.7752	1
Rv0497	-	Probable conserved transmembrane protein	12	18.2	21.1	0.22	653.8	759.97	2.9	0.7612	1
Rv0498	-	hypothetical protein	11	130.9	156.6	0.26	4318.8	5169.04	25.8	0.7032	1
Rv0499	-	hypothetical protein	5	204.4	219.1	0.1	3065.4	3286.2	14.7	0.8518	1
Rv0500	proC	Probable pyrroline-5-carboxylate reductase ProC (P5CR) (P5C reductase)	11	0	0	0	0	0	0	1	1
Rv0500A	-	hypothetical protein	3	66.1	41	-0.69	594.8	369.2	-25.1	0.7083	1
Rv0500B	-	hypothetical protein	1	141.5	121.9	-0.22	424.5	365.56	-19.6	0.6035	1
Rv0501	galE2	Possible UDP-glucose 4-epimerase GalE2 (galactowaldenase) (UDP-galactose 4-epimerase) (uridine diphosphate galactose 4-epimerase) (uridine diphospho-galactose 4-epimerase)	23	140.3	133.4	-0.07	9682.7	9207.49	-6.9	0.8588	1
Rv0502	-	hypothetical protein	16	255.9	254.8	-0.01	12283.6	12229.8	-1.1	0.9885	1
Rv0503c	cmaA2	Cyclopropane-fatty-acyl-phospholipid synthase 2 CmaA2 (cyclopropane fatty acid synthase) (CFA synthase) (cyclopropane mycolic acid synthase 2) (mycolic acid trans-cyclopropane synthetase)	19	437.6	393.5	-0.15	24942.9	22430.3	-44.1	0.6707	1
Rv0504c	-	hypothetical protein	8	5.3	4	-0.4	127	96.09	-1.3	0.7226	1
Rv0505c	serB1	Possible phosphoserine phosphatase SerB1 (PSP) (O-phosphoserine phosphohydrolase) (pspase)	19	13.7	14.3	0.06	780.3	814.69	0.6	0.9413	1
Rv0506	mmpS2	Probable conserved membrane protein MmpS2	8	314.1	352.8	0.17	7539.1	8466.88	38.7	0.7871	1
Rv0507	mmpL2	Probable conserved transmembrane transport protein MmpL2	79	158.6	175	0.14	37595.1	41477.2	16.4	0.6657	1
Rv0508	-	hypothetical protein	6	195.4	143.7	-0.44	3517	2585.92	-51.7	0.4994	1
Rv0509	hemA	Probable glutamyl-tRNA reductase HemA (GLUTR)	19	0	0	0	0	0	0	1	1
Rv0510	hemC	Probable porphobilinogen deaminase HemC (PBG) (hydroxymethylbilane synthase) (HMBS) (pre-uroporphyrinogen synthase)	10	0	0	0	0	0	0	1	1
Rv0511	hemD	Probable uroporphyrin-III C-methyltransferase HemD (uroporphyrinogen III methylase) (urogen III methylase) (SUMT) (urogen III methylase) (UROM)	16	0	0	0	0	0	0	1	1
Rv0512	hemB	Probable delta-aminolevulinic acid dehydratase HemB (porphobilinogen synthase) (ALAD) (ALADH)	18	0	0	0	0	0	0	1	1
Rv0513	-	Possible conserved transmembrane protein	6	157.4	16.6	-3.24	2832.4	299.66	-140.7	0.0028	0.24457
Rv0514	-	Possible transmembrane protein	1	447.7	254.7	-0.81	1343.2	764.04	-193.1	0.0983	1
Rv0515	-	Conserved 13E12 repeat family protein	18	438.7	418	-0.07	23687.3	22570.8	-20.7	0.8845	1
Rv0516c	-	Possible anti-anti-sigma factor	7	333.8	363.4	0.12	7010.1	7631.57	29.6	0.8341	1
Rv0517	-	Possible membrane acyltransferase	17	506	538.6	0.09	25807.1	27468.3	32.6	0.7833	1
Rv0518	-	Possible exported protein	10	264.1	322.4	0.29	7922.8	9673.2	58.3	0.5586	1
Rv0519c	-	Possible conserved membrane protein	8	375.7	364.5	-0.04	9017.4	8748.38	-11.2	0.9343	1
Rv0520	-	Possible methyltransferase/methylase (fragment)	4	143.2	116.9	-0.29	1718.5	1402.54	-26.3	0.6472	1
Rv0521	-	Possible methyltransferase/methylase (fragment)	4	511.2	456.2	-0.16	6134.7	5473.84	-55.1	0.7518	1
Rv0522	gabP	Probable GABA permease GabP (4-amino butyrate transport carrier) (GAMA-aminobutyrate permease)	19	187.1	200.9	0.1	10663.8	11451.7	13.8	0.7885	1
Rv0523c	-	hypothetical protein	8	224.4	233.5	0.06	5386.4	5603.22	9	0.9253	1
Rv0524	hemL	Probable glutamate-1-semialdehyde 2,1-aminomutase HemL (GSA) (glutamate-1-semialdehyde aminotransferase) (GSA-at)	20	0	0	0	0	0	0	1	1
Rv0525	-	hypothetical protein	9	0	0	0	0	0	0	1	1
Rv0526	-	Possible thioredoxin protein (thiol-disulfide interchange protein)	7	0	0	0	0	0	0	1	1
Rv0527	ccdA	Possible cytochrome C-type biogenesis protein CcdA	5	0	0	0	0	0	0	1	1
Rv0528	-	Probable conserved transmembrane protein	15	0	0	0	0	0	0	1	1
Rv0529	ccsA	Possible cytochrome C-type biogenesis protein CcsA	15	0.2	0	-0.3	10.3	0	-0.2	1	1
Rv0530	-	hypothetical protein	16	312.1	301.5	-0.05	14982.3	14474.4	-10.6	0.9181	1
Rv0530A	-	hypothetical protein	2	398.2	549.9	0.47	2389.4	3299.26	151.6	0.4733	1
Rv0531	-	Possible conserved membrane protein	3	1.8	0	-1.5	16.5	0	-1.8	1	1
Rv0532	PE_PGRS6	PE-PGRS family protein PE_PGRS6	14	150.3	173.6	0.21	6310.6	7291.8	23.4	0.7489	1
Rv0533c	fabH	3-oxoacyl-[acyl-carrier-protein] synthase III FabH (beta-ketoacyl-ACP synthase III) (KAS III)	14	356.9	295.8	-0.27	14988.6	12424	-61.1	0.623	1
Rv0534c	menA	1,4-dihydroxy-2-naphthoate octaprenyltransferase MenA (DHNA-octaprenyltransferase)	11	0	0	0	0	0	0	1	1
Rv0535	pnp	Probable 5'-methylthioadenosine phosphorylase Pnp (MTA phosphorylase)	9	150.6	133.2	-0.18	4066.5	3595.18	-17.5	0.8255	1
Rv0536	galE3	Probable UDP-glucose 4-epimerase GalE3 (galactowaldenase) (UDP-galactose 4-epimerase) (uridine diphosphate galactose 4-epimerase) (uridine diphospho-galactose 4-epimerase)	12	60	52.4	-0.19	2161.2	1888.01	-7.6	0.7242	1
Rv0537c	-	Probable integral membrane protein	18	189.1	211.3	0.16	10210.3	11410.3	22.2	0.6294	1
Rv0538	-	Possible conserved membrane protein	14	124.3	126	0.02	5219.2	5293.62	1.8	0.9598	1
Rv0539	-	Probable dolichyl-phosphate sugar synthase (dolichol-phosphate sugar synthetase) (dolichol-phosphate sugar transferase) (sugar phosphoryldolichol synthase)	6	100.9	64.9	-0.64	1815.8	1168.46	-36	0.5339	1
Rv0540	-	hypothetical protein	10	36.2	31.1	-0.22	1087	933.09	-5.1	0.7131	1
Rv0541c	-	Probable conserved integral membrane protein	17	0	0	0	0	0	0	1	1
Rv0542c	menE	Possible O-succinylbenzoic acid--CoA ligase MenE (OSB-CoA synthetase) (O-succinylbenzoate-CoA synthase)	14	0	0	0	0	0	0	1	1
Rv0543c	-	hypothetical protein	2	0	0	0	0	0	0	1	1
Rv0544c	-	Possible conserved transmembrane protein	6	82.6	90.9	0.14	1487.1	1636.29	8.3	0.8344	1
Rv0545c	pitA	Probable low-affinity inorganic phosphate transporter integral membrane protein PitA	14	66	73.5	0.16	2772.8	3088.74	7.5	0.7121	1
Rv0546c	-	hypothetical protein	7	89.4	103.2	0.21	1876.6	2167.13	13.8	0.7088	1
Rv0547c	-	Possible oxidoreductase	10	116.4	166	0.51	3490.8	4980.14	49.6	0.2962	1
Rv0548c	menB	Naphthoate synthase MenB (dihydroxynaphthoic acid synthetase) (DHNA synthetase)	10	0	0	0	0	0	0	1	1
Rv0549c	vapC3	Possible toxin VapC3	4	200.4	166	-0.27	2404.3	1992.44	-34.3	0.753	1
Rv0550c	vapB3	Possible antitoxin VapB3	3	193	176.4	-0.13	1737.3	1587.62	-16.6	0.9107	1
Rv0551c	fadD8	Probable fatty-acid-CoA ligase FadD8 (fatty-acid-CoA synthetase) (fatty-acid-CoA synthase)	28	138.6	141.1	0.02	11644.7	11848.2	2.4	0.944	1
Rv0552	-	hypothetical protein	18	208.8	211.6	0.02	11276	11427.6	2.8	0.9738	1
Rv0553	menC	Probable muconate cycloisomerase MenC (cis,cis-muconate lactonizing enzyme) (MLE)	7	0	0	0	0	0	0	1	1
Rv0554	bpoC	Possible peroxidase BpoC (non-haem peroxidase)	13	289	235.3	-0.3	11271.5	9178.12	-53.7	0.5215	1
Rv0555	menD	Probable bifunctional menaquinone biosynthesis protein MenD : 2-succinyl-6-hydroxy-2,4-cyclohexadiene-1-carboxylate synthase (SHCHC synthase) + 2-oxoglutarate decarboxylase (alpha-ketoglutarate decarboxylase) (KDC)	15	0	0	0	0	0	0	1	1
Rv0556	-	Probable conserved transmembrane protein	12	0.9	1.3	0.6	30.9	46.71	0.4	0.8743	1
Rv0557	mgtA	Mannosyltransferase MgtA	13	4.3	5.3	0.3	166.5	204.78	1	0.6909	1
Rv0558	menH	Probable ubiquinone/menaquinone biosynthesis methyltransferase MenH (2-heptaprenyl-1,4-naphthoquinone methyltransferase)	13	0	0	0	0	0	0	1	1
Rv0559c	-	Possible conserved secreted protein	6	281.2	298.4	0.09	5062.4	5371.94	17.2	0.8862	1
Rv0560c	-	Possible benzoquinone methyltransferase (methylase)	12	90.3	84.9	-0.09	3251.5	3056.77	-5.4	0.8848	1
Rv0561c	-	Possible oxidoreductase	18	65.4	101.4	0.63	3531.4	5473.95	36	0.2393	1
Rv0562	grcC1	Probable polyprenyl-diphosphate synthase GrcC1 (polyprenyl pyrophosphate synthetase)	13	0	0	0	0	0	0	1	1
Rv0563	htpX	Probable protease transmembrane protein heat shock protein HtpX	11	78.8	23.2	-1.76	2600.4	767.11	-55.6	0.0084	0.58192
Rv0564c	gpdA1	Probable glycerol-3-phosphate dehydrogenase [NAD(P)+] GpdA1 (NAD(P)H-dependent glycerol-3-phosphate dehydrogenase) (NAD(P)H-dependent dihydroxyacetone-phosphate reductase)	11	319.7	300.1	-0.09	10549	9904.02	-19.5	0.8863	1
Rv0565c	-	Probable monooxygenase	34	151.5	132.1	-0.2	15454.2	13469.8	-19.5	0.5401	1
Rv0566c	-	hypothetical protein	4	233.6	199.9	-0.23	2803.7	2398.31	-33.8	0.7231	1
Rv0567	-	Probable methyltransferase/methylase	16	164	149	-0.14	7873.9	7152.48	-15	0.6766	1
Rv0568	cyp135B1	Possible cytochrome P450 135B1 Cyp135B1	12	237.6	205.5	-0.21	8554.1	7398.89	-32.1	0.6979	1
Rv0569	-	hypothetical protein	3	277.9	237.8	-0.22	2500.7	2140.1	-40.1	0.7349	1
Rv0570	nrdZ	Probable ribonucleoside-diphosphate reductase (large subunit) NrdZ (ribonucleotide reductase)	34	89.3	91.3	0.03	9108.7	9311.91	2	0.9423	1
Rv0571c	-	hypothetical protein	12	32	40.5	0.34	1150.3	1456.38	8.5	0.6232	1
Rv0572c	-	Hypothetical protein	7	287.8	276.3	-0.06	6044.8	5803.14	-11.5	0.9258	1
Rv0573c	pncB2	Nicotinic acid phosphoribosyltransferase PncB2	14	65.6	68.9	0.07	2755.8	2895.09	3.3	0.902	1
Rv0574c	-	hypothetical protein	19	110.1	121.1	0.14	6273.3	6901.99	11	0.706	1
Rv0575c	-	Possible oxidoreductase	11	333.9	330.3	-0.02	11017.8	10901.1	-3.5	0.9777	1
Rv0576	-	Probable transcriptional regulatory protein (possibly ArsR-family)	18	96.8	96.2	-0.01	5227	5192.8	-0.6	0.9854	1
Rv0577	TB27.3	Conserved protein TB27.3	12	390.5	372.4	-0.07	14056.7	13405.6	-18.1	0.918	1
Rv0578c	PE_PGRS7	PE-PGRS family protein PE_PGRS7	23	15.1	19.6	0.37	1044.1	1352.66	4.5	0.6221	1
Rv0579	-	hypothetical protein	11	178.2	187.5	0.07	5880.1	6187.11	9.3	0.9023	1
Rv0580c	-	hypothetical protein	7	44.8	42.3	-0.09	941.8	887.73	-2.6	0.9048	1
Rv0581	vapB26	Possible antitoxin VapB26	4	232.6	242.8	0.06	2791.1	2913.79	10.2	0.9181	1
Rv0582	vapC26	Possible toxin VapC26 Contains PIN domain	9	134.7	125.6	-0.1	3636.2	3390.72	-9.1	0.8337	1
Rv0583c	lpqN	Probable conserved lipoprotein LpqN	7	260.5	242.3	-0.1	5470.8	5087.8	-18.2	0.8698	1
Rv0584	-	Possible conserved exported protein	56	135.5	135.7	0	22765.2	22802.7	0.2	0.9918	1
Rv0585c	-	Probable conserved integral membrane protein	34	75	70.9	-0.08	7652.7	7226.95	-4.2	0.8842	1
Rv0586	mce2R	Probable transcriptional regulatory protein Mce2R (GntR-family)	10	45.6	35.1	-0.38	1366.7	1053.02	-10.5	0.727	1
Rv0587	yrbE2A	Conserved hypothetical integral membrane protein YrbE2A	11	46.9	45.2	-0.05	1546.6	1492.86	-1.6	0.9492	1
Rv0588	yrbE2B	Conserved hypothetical integral membrane protein YrbE2B	13	61.8	70.8	0.2	2409.3	2761.46	9	0.7722	1
Rv0589	mce2A	Mce-family protein Mce2A	23	46.6	43.7	-0.09	3218.3	3016.97	-2.9	0.8818	1
Rv0590	mce2B	Mce-family protein Mce2B	9	57.9	47.3	-0.29	1563.7	1277.66	-10.6	0.6738	1
Rv0590A	-	Mce-family related protein	7	110.9	92.1	-0.27	2329.8	1933.32	-18.9	0.686	1
Rv0591	mce2C	Mce-family protein Mce2C	21	87.2	78.1	-0.16	5495.9	4922.55	-9.1	0.6941	1
Rv0592	mce2D	Mce-family protein Mce2D	27	67.7	77	0.19	5481.8	6233.51	9.3	0.777	1
Rv0593	lprL	Possible Mce-family lipoprotein LprL (Mce-family lipoprotein Mce2E)	17	132.4	163.4	0.3	6752.1	8335.63	31	0.5713	1
Rv0594	mce2F	Mce-family protein Mce2F	28	356.8	361.4	0.02	29968.1	30355.5	4.6	0.9649	1
Rv0595c	vapC4	Possible toxin VapC4	6	224.6	225.8	0.01	4041.9	4064.5	1.3	0.989	1
Rv0596c	vapB4	Possible antitoxin VapB4	4	7.6	3.9	-0.97	91.5	46.71	-3.7	0.4397	1
Rv0597c	-	hypothetical protein	11	132.8	149.9	0.18	4380.8	4946.62	17.1	0.7724	1
Rv0598c	vapC27	Possible toxin VapC27 Contains PIN domain	7	235.1	232.9	-0.01	4938	4890.84	-2.2	0.9879	1
Rv0599c	vapB27	Possible antitoxin VapB27	6	85.7	52	-0.72	1543.3	935.71	-33.8	0.3508	1
Rv0600c	-	Two component sensor kinase [second part]	2	154.3	155.2	0.01	925.5	931.32	1	0.9928	1
Rv0601c	-	Two component sensor kinase [first part]	4	32.4	44.9	0.47	389.3	538.92	12.5	0.5177	1
Rv0602c	tcrA	Two component DNA binding transcriptional regulatory protein TcrA	11	169.3	205.6	0.28	5585.6	6786.17	36.4	0.6259	1
Rv0603	-	Possible exported protein	1	0	0	0	0	0	0	1	1
Rv0604	lpqO	Probable conserved lipoprotein LpqO	5	150.9	152.6	0.02	2263.4	2288.81	1.7	0.9872	1
Rv0605	-	Possible resolvase	8	274.6	288	0.07	6590	6911.91	13.4	0.9227	1
Rv0606	-	Possible transposase (fragment)	8	141.3	147.3	0.06	3391.7	3535.93	6	0.9172	1
Rv0607	-	Hypothetical protein	1	84	84.2	0	252.1	252.67	0.2	1	1
Rv0608	vapB28	Possible antitoxin VapB28	2	39.2	27.6	-0.5	234.9	165.79	-11.5	0.604	1
Rv0609	vapC28	Possible toxin VapC28 Contains PIN domain	7	76.8	87.3	0.18	1612.6	1833.16	10.5	0.7112	1
Rv0609A	-	hypothetical protein	2	55.2	52.2	-0.08	331.1	313.42	-3	0.8812	1
Rv0610c	-	Hypothetical protein	7	82.8	88.8	0.1	1738.1	1865.04	6	0.8953	1
Rv0611c	-	Hypothetical protein	12	185.4	187.9	0.02	6674.4	6762.96	2.5	0.9697	1
Rv0612	-	hypothetical protein	6	191	198.5	0.06	3437.2	3572.23	7.5	0.9256	1
Rv0613c	-	hypothetical protein	16	158	176	0.16	7584.2	8448.29	18	0.7326	1
Rv0614	-	hypothetical protein	13	152	148.5	-0.03	5928.5	5792.35	-3.5	0.9553	1
Rv0615	-	Probable integral membrane protein	3	76.4	74.3	-0.04	687.8	668.74	-2.1	0.9728	1
Rv0616A	vapB29	Possible antitoxin VapB29	3	100.4	117.4	0.23	904	1056.82	17	0.963	1
Rv0616c	-	Hypothetical protein	5	60.3	63.9	0.08	905.1	958.27	3.5	0.8902	1
Rv0617	vapC29	Possible toxin VapC29 Contains PIN domain	3	249.9	241.9	-0.05	2248.7	2177.17	-7.9	0.9318	1
Rv0618	galTa	Probable galactose-1-phosphate uridylyltransferase GalTa [first part]	6	98.3	84.8	-0.21	1768.6	1526.81	-13.4	0.8254	1
Rv0619	galTb	Probable galactose-1-phosphate uridylyltransferase GalTb [second part]	12	29	24.3	-0.26	1044.7	874.53	-4.7	0.7502	1
Rv0620	galK	Probable galactokinase GalK (galactose kinase)	7	13.9	10.8	-0.37	292.7	226.63	-3.1	0.6763	1
Rv0621	-	Possible membrane protein	9	84.2	88	0.06	2274.5	2375.14	3.7	0.9549	1
Rv0622	-	Possible membrane protein	11	33.2	49.2	0.56	1097.2	1623.03	15.9	0.2404	1
Rv0623	vapB30	Possible antitoxin VapB30	2	0	0	0	0	0	0	1	1
Rv0624	vapC30	Possible toxin VapC30 Contains PIN domain	6	198.3	203.2	0.04	3569.6	3658.12	4.9	0.9534	1
Rv0625c	-	Probable conserved transmembrane protein	10	149.9	152.8	0.03	4497.9	4583.74	2.9	0.9676	1
Rv0626	vapB5	Possible antitoxin VapB5	4	32.3	26.6	-0.28	387.1	319.38	-5.6	0.6467	1
Rv0627	vapC5	Possible toxin VapC5	1	301.6	244.4	-0.3	904.8	733.24	-57.2	0.6993	1
Rv0628c	-	hypothetical protein	3	274.6	212.4	-0.37	2471.7	1911.5	-62.2	0.7203	1
Rv0629c	recD	Probable exonuclease V (alpha chain) RecD (exodeoxyribonuclease V alpha chain) (exodeoxyribonuclease V polypeptide)	15	103.1	56.1	-0.88	4641.4	2524.75	-47	0.4377	1
Rv0630c	recB	Probable exonuclease V (beta chain) RecB (exodeoxyribonuclease V beta chain)(exodeoxyribonuclease V polypeptide) (chi-specific endonuclease)	31	73.5	58.7	-0.32	6839.1	5460.9	-14.8	0.6243	1
Rv0631c	recC	Probable exonuclease V (gamma chain) RecC (exodeoxyribonuclease V gamma chain)(exodeoxyribonuclease V polypeptide)	17	57.5	63.3	0.14	2931.8	3229.57	5.8	0.8471	1
Rv0632c	echA3	Probable enoyl-CoA hydratase EchA3 (enoyl hydrase) (unsaturated acyl-CoA hydratase) (crotonase)	10	113.8	102.9	-0.14	3412.5	3087.4	-10.8	0.8346	1
Rv0633c	-	Possible exported protein	12	166.3	191.4	0.2	5988.2	6890.75	25.1	0.575	1
Rv0634A	-	hypothetical protein	6	193.2	195.3	0.02	3477.4	3514.73	2.1	0.9821	1
Rv0634B	rpmG2	50S ribosomal protein L33 RpmG2	3	0	0	0	0	0	0	1	1
Rv0634c	-	Possible glyoxalase II (hydroxyacylglutathione hydrolase) (GLX II)	12	220.9	175	-0.34	7953.5	6300.37	-45.9	0.5329	1
Rv0635	hadA	(3R)-hydroxyacyl-ACP dehydratase subunit HadA	14	0	0	0	0	0	0	1	1
Rv0636	hadB	(3R)-hydroxyacyl-ACP dehydratase subunit HadB	6	0	0	0	0	0	0	1	1
Rv0637	hadC	(3R)-hydroxyacyl-ACP dehydratase subunit HadC	6	0.6	0	-0.65	10.3	0	-0.6	1	1
Rv0638	secE1	Probable preprotein translocase SecE1	9	0	0	0	0	0	0	1	1
Rv0639	nusG	Probable transcription antitermination protein NusG	11	0	0	0	0	0	0	1	1
Rv0640	rplK	50S ribosomal protein L11 RplK	5	0	0	0	0	0	0	1	1
Rv0641	rplA	50S ribosomal protein L1 RplA	6	0	0	0	0	0	0	1	1
Rv0642c	mmaA4	Methoxy mycolic acid synthase 4 MmaA4 (methyl mycolic acid synthase 4) (MMA4) (hydroxy mycolic acid synthase)	16	1.1	1.4	0.4	52	68.79	0.4	0.7039	1
Rv0643c	mmaA3	Methoxy mycolic acid synthase 3 MmaA3 (methyl mycolic acid synthase 3) (MMA3) (hydroxy mycolic acid synthase)	20	264.2	327	0.31	15850.5	19619.9	62.8	0.3995	1
Rv0644c	mmaA2	Methoxy mycolic acid synthase 2 MmaA2 (methyl mycolic acid synthase 2) (MMA2) (hydroxy mycolic acid synthase)	9	499.6	490.6	-0.03	13488.2	13245.8	-9	0.9374	1
Rv0645c	mmaA1	Methoxy mycolic acid synthase 1 MmaA1 (methyl mycolic acid synthase 1) (MMA1) (hydroxy mycolic acid synthase)	16	458.8	480.7	0.07	22020.6	23074.8	22	0.7999	1
Rv0646c	lipG	Probable lipase/esterase LipG	9	272.7	299.3	0.13	7361.6	8080.09	26.6	0.8163	1
Rv0647c	-	hypothetical protein	11	0	0	0	0	0	0	1	1
Rv0648	-	Alpha-mannosidase	35	176.1	170.7	-0.04	18487.8	17928	-5.3	0.9037	1
Rv0649	fabD2	Possible malonyl CoA-acyl carrier protein transacylase FabD2 (MCT)	4	57.5	65.2	0.18	689.5	782.07	7.7	0.7842	1
Rv0650	-	Possible sugar kinase	5	101.7	91	-0.16	1525.5	1365.29	-10.7	0.8538	1
Rv0651	rplJ	50S ribosomal protein L10 RplJ	5	0	0	0	0	0	0	1	1
Rv0652	rplL	50S ribosomal protein L7/L12 RplL (SA1)	0	0	0	0	0	0	0	1	1
Rv0653c	-	Possible transcriptional regulatory protein (probably TetR-family)	10	55.7	75.7	0.44	1672	2272.43	20	0.679	1
Rv0654	-	Probable dioxygenase	25	413.7	406.6	-0.02	31028.2	30497.3	-7.1	0.9434	1
Rv0655	mkl	Possible ribonucleotide-transport ATP-binding protein ABC transporter Mkl	11	265.3	5.4	-5.61	8755.7	178.73	-259.9	0	0
Rv0656c	vapC6	Possible toxin VapC6	4	229.6	226.2	-0.02	2755.5	2714.91	-3.4	0.9636	1
Rv0657c	vapB6	Possible antitoxin VapB6	1	750.2	675	-0.15	2250.7	2024.9	-75.3	0.7948	1
Rv0658c	-	Probable conserved integral membrane protein	14	129.9	136.5	0.07	5454.7	5732.11	6.6	0.9111	1
Rv0659c	mazF2	Toxin MazF2	4	1016.1	801.8	-0.34	12192.7	9621.87	-214.2	0.7417	1
Rv0660c	mazE2	Possible antitoxin MazE2	2	313.6	221.2	-0.5	1881.7	1327.29	-92.4	0.5629	1
Rv0661c	vapC7	Possible toxin VapC7	4	77.8	88.2	0.18	934.2	1058.71	10.4	0.8062	1
Rv0662c	vapB7	Possible antitoxin VapB7	0	0	0	0	0	0	0	1	1
Rv0663	atsD	Possible arylsulfatase AtsD (aryl-sulfate sulphohydrolase) (arylsulphatase)	43	125.4	120.3	-0.06	16178.4	15515.8	-5.1	0.8815	1
Rv0664	vapB8	Possible antitoxin VapB8	3	180.9	181.6	0.01	1628.3	1634.59	0.7	0.9962	1
Rv0665	vapC8	Possible toxin VapC8	5	185	206.7	0.16	2774.8	3100.2	21.7	0.7348	1
Rv0666	-	Possible membrane protein	0	0	0	0	0	0	0	1	1
Rv0667	rpoB	DNA-directed RNA polymerase (beta chain) RpoB (transcriptase beta chain) (RNA polymerase beta subunit)	32	0	0	0	0	0	0	1	1
Rv0668	rpoC	DNA-directed RNA polymerase (beta' chain) RpoC (transcriptase beta' chain) (RNA polymerase beta' subunit)	35	0	0	0	0	0	0	1	1
Rv0669c	-	Possible hydrolase	32	164.8	165	0	15824	15839.2	0.2	0.9978	1
Rv0670	end	Probable endonuclease IV End (endodeoxyribonuclease IV) (apurinase)	5	239.5	199.1	-0.27	3592	2986.39	-40.4	0.6965	1
Rv0671	lpqP	Possible conserved lipoprotein LpqP	12	105.8	109.1	0.04	3807.7	3926.28	3.3	0.9397	1
Rv0672	fadE8	Probable acyl-CoA dehydrogenase FadE8	23	151.3	135.5	-0.16	10436.9	9347.3	-15.8	0.7578	1
Rv0673	echA4	Possible enoyl-CoA hydratase EchA4 (enoyl hydrase) (unsaturated acyl-CoA hydratase) (crotonase)	8	91	98.7	0.12	2184.3	2369.25	7.7	0.8708	1
Rv0674	-	hypothetical protein	6	9.4	13.4	0.5	170.1	240.79	3.9	0.7044	1
Rv0675	echA5	Probable enoyl-CoA hydratase EchA5 (enoyl hydrase) (unsaturated acyl-CoA hydratase) (crotonase)	4	21.3	21.3	0	255.7	255.32	0	0.9958	1
Rv0676c	mmpL5	Probable conserved transmembrane transport protein MmpL5	31	0.7	0.3	-1.4	66.1	25.14	-0.4	0.5008	1
Rv0677c	mmpS5	Possible conserved membrane protein MmpS5	6	1.1	0.9	-0.29	18.9	15.44	-0.2	1	1
Rv0678	-	hypothetical protein	5	355.8	355.7	0	5337.3	5335.85	-0.1	0.9998	1
Rv0679c	-	Conserved threonine rich protein	6	105.5	112.6	0.09	1898.5	2027.53	7.2	0.9179	1
Rv0680c	-	Probable conserved transmembrane protein	3	338.4	241	-0.49	3045.7	2168.56	-97.5	0.5257	1
Rv0681	-	Probable transcriptional regulatory protein (possibly TetR-family)	11	234.7	176.1	-0.41	7746.4	5812.6	-58.6	0.7034	1
Rv0682	rpsL	30S ribosomal protein S12 RpsL	7	0	0	0	0	0	0	1	1
Rv0683	rpsG	30S ribosomal protein S7 RpsG	4	0	0	0	0	0	0	1	1
Rv0684	fusA1	Probable elongation factor G FusA1 (EF-G)	29	0	0	0	0	0	0	1	1
Rv0685	tuf	Probable iron-regulated elongation factor TU Tuf (EF-TU)	11	0	0	0	0	0	0	1	1
Rv0686	-	Probable membrane protein	8	276.5	273.3	-0.02	6635.2	6558.91	-3.2	0.9806	1
Rv0687	-	Probable short-chain type dehydrogenase/reductase	15	42.9	48.8	0.19	1929.6	2198.03	6	0.7326	1
Rv0688	-	Putative ferredoxin reductase	17	99.2	115	0.21	5059.4	5865.05	15.8	0.6673	1
Rv0689c	-	Hypothetical protein	3	188.4	124.2	-0.6	1695.7	1117.38	-64.3	0.7452	1
Rv0690c	-	hypothetical protein	17	156.9	136.9	-0.2	8003	6981.06	-20	0.708	1
Rv0691A	-	Mycofactocin precursor protein	3	78.6	53	-0.57	707.3	476.89	-25.6	0.401	1
Rv0691c	-	Probable transcriptional regulatory protein	9	196.8	113.8	-0.79	5312.7	3073.57	-82.9	0.4257	1
Rv0692	-	hypothetical protein	6	94.9	82.3	-0.21	1708.8	1481.44	-12.6	0.7249	1
Rv0693	pqqE	Probable coenzyme PQQ synthesis protein E PqqE (coenzyme PQQ synthesis protein III)	17	113.8	106.5	-0.1	5802.4	5431.25	-7.3	0.8995	1
Rv0694	lldD1	Possible L-lactate dehydrogenase (cytochrome) LldD1	16	28.8	30.4	0.08	1380.4	1460.27	1.7	0.8946	1
Rv0695	-	hypothetical protein	10	101.2	87.9	-0.2	3034.7	2638.21	-13.2	0.805	1
Rv0696	-	Probable membrane sugar transferase	23	74.8	51.7	-0.53	5159.4	3570.18	-23	0.5618	1
Rv0697	-	Probable dehydrogenase	25	6.8	7.2	0.08	511.9	540.1	0.4	0.9071	1
Rv0698	-	hypothetical protein	11	16.8	16.3	-0.04	555.7	539.25	-0.5	0.9542	1
Rv0699	-	Hypothetical protein	2	2.9	14.7	2.36	17.2	88.2	11.8	0.1456	1
Rv0700	rpsJ	30S ribosomal protein S10 RpsJ (transcription antitermination factor NusE)	6	0	0	0	0	0	0	1	1
Rv0701	rplC	50S ribosomal protein L3 RplC	15	0	0	0	0	0	0	1	1
Rv0702	rplD	50S ribosomal protein L4 RplD	11	0	0	0	0	0	0	1	1
Rv0703	rplW	50S ribosomal protein L23 RplW	4	0	0	0	0	0	0	1	1
Rv0704	rplB	50S ribosomal protein L2 RplB	16	0	0	0	0	0	0	1	1
Rv0705	rpsS	30S ribosomal protein S19 RpsS	2	0	0	0	0	0	0	1	1
Rv0706	rplV	50S ribosomal protein L22 RplV	4	0	0	0	0	0	0	1	1
Rv0707	rpsC	30S ribosomal protein S3 RpsC	14	0	0	0	0	0	0	1	1
Rv0708	rplP	50S ribosomal protein L16 RplP	8	0	0	0	0	0	0	1	1
Rv0709	rpmC	50S ribosomal protein L29 RpmC	4	0	0	0	0	0	0	1	1
Rv0710	rpsQ	30S ribosomal protein S17 RpsQ	9	0	0	0	0	0	0	1	1
Rv0711	atsA	Possible arylsulfatase AtsA (aryl-sulfate sulphohydrolase) (arylsulphatase)	42	232.6	251.2	0.11	29305.3	31652	18.6	0.7119	1
Rv0712	-	hypothetical protein	18	72.5	99.1	0.45	3917.5	5351.71	26.6	0.4691	1
Rv0713	-	Probable conserved transmembrane protein	16	370.3	426.9	0.21	17775.2	20490.5	56.6	0.6621	1
Rv0714	rplN	50S ribosomal protein L14 RplN	4	0	0	0	0	0	0	1	1
Rv0715	rplX	50S ribosomal protein L24 RplX	5	0	0	0	0	0	0	1	1
Rv0716	rplE	50S ribosomal protein L5 RplE	4	0	0	0	0	0	0	1	1
Rv0717	rpsN1	30S ribosomal protein S14 RpsN1	2	0	0	0	0	0	0	1	1
Rv0718	rpsH	30S ribosomal protein S8 RpsH	9	0	0	0	0	0	0	1	1
Rv0719	rplF	50S ribosomal protein L6 RplF	12	0	0	0	0	0	0	1	1
Rv0720	rplR	50S ribosomal protein L18 RplR	4	0	0	0	0	0	0	1	1
Rv0721	rpsE	30S ribosomal protein S5 RpsE	9	0	0	0	0	0	0	1	1
Rv0722	rpmD	50S ribosomal protein L30 RpmD	1	3.4	0	-2.15	10.3	0	-3.4	1	1
Rv0723	rplO	50S ribosomal protein L15 RplO	2	0	0	0	0	0	0	1	1
Rv0724	sppA	Possible protease IV SppA (endopeptidase IV) (signal peptide peptidase)	28	163.3	158	-0.05	13719.9	13268	-5.4	0.887	1
Rv0724A	-	hypothetical protein	5	47.3	48.2	0.03	709.3	722.86	0.9	0.9758	1
Rv0725c	-	hypothetical protein	14	97.7	104.8	0.1	4103.7	4403.12	7.1	0.8714	1
Rv0726c	-	Possible S-adenosylmethionine-dependent methyltransferase	14	86.1	79.7	-0.11	3616.8	3345.83	-6.5	0.867	1
Rv0727c	fucA	Possible L-fuculose phosphate aldolase FucA (L-fuculose-1-phosphate aldolase)	10	170.8	126.6	-0.43	5122.6	3798.79	-44.1	0.5324	1
Rv0728c	serA2	Possible D-3-phosphoglycerate dehydrogenase SerA2 (phosphoglycerate dehydrogenase) (PGDH)	8	139.7	133.7	-0.06	3353.9	3209.1	-6	0.919	1
Rv0729	xylB	Possible D-xylulose kinase XylB (xylulokinase) (xylulose kinase)	17	283.8	264.6	-0.1	14473	13494.4	-19.2	0.801	1
Rv0730	-	GCN5-related N-acetyltransferase	1	424.2	423.4	0	1272.5	1270.13	-0.8	1	1
Rv0731c	-	Possible S-adenosylmethionine-dependent methyltransferase	9	211.2	181.3	-0.22	5701.3	4895.4	-29.8	0.6891	1
Rv0732	secY	Probable preprotein translocase SecY	26	0	0	0	0	0	0	1	1
Rv0733	adk	Adenylate kinase Adk (ATP-AMP transphosphorylase)	5	0	0	0	0	0	0	1	1
Rv0734	mapA	Methionine aminopeptidase MapA (map) (peptidase M) (MetAP)	8	48.1	25.6	-0.91	1154.7	614.52	-22.5	0.3212	1
Rv0735	sigL	Probable alternative RNA polymerase sigma factor SigL	6	329.9	354.8	0.11	5938.2	6387.1	24.9	0.8769	1
Rv0736	rslA	Anti-sigma factor RslA	6	1.4	0	-1.26	25.1	0	-1.4	0.4891	1
Rv0737	-	Possible transcriptional regulatory protein	4	39.7	35.9	-0.14	476.4	430.91	-3.8	0.8325	1
Rv0738	-	hypothetical protein	1	37.2	42.3	0.19	111.5	126.79	5.1	0.87	1
Rv0739	-	hypothetical protein	17	275	294.6	0.1	14023.2	15027	19.7	0.7913	1
Rv0740	-	hypothetical protein	10	117	105.2	-0.15	3508.8	3154.66	-11.8	0.6658	1
Rv0741	-	Probable transposase (fragment)	3	57.4	52.5	-0.13	516.9	472.79	-4.9	0.8118	1
Rv0742	PE_PGRS8	PE-PGRS family protein PE_PGRS8	5	231.4	219.8	-0.07	3471.3	3297.47	-11.6	0.8791	1
Rv0743c	-	Hypothetical protein	8	750.7	750.6	0	18016.4	18015.3	0	0.9999	1
Rv0744c	-	Possible transcriptional regulatory protein	9	28	35.1	0.33	754.8	948.84	7.2	0.7088	1
Rv0745	-	hypothetical protein	7	175.9	166	-0.08	3693.2	3485.7	-9.9	0.8574	1
Rv0746	PE_PGRS9	PE-PGRS family protein PE_PGRS9	14	21.6	17.1	-0.33	906	718.73	-4.5	0.7334	1
Rv0747	PE_PGRS10	PE-PGRS family protein PE_PGRS10	12	85.5	72.4	-0.24	3079.3	2604.8	-13.2	0.6729	1
Rv0748	vapB31	Possible antitoxin VapB31	2	96.6	120.1	0.31	579.5	720.32	23.5	0.37	1
Rv0749	vapC31	Possible toxin VapC31 Contains PIN domain	4	156.8	149.9	-0.06	1881.5	1799.18	-6.9	0.9173	1
Rv0749A	-	hypothetical protein	1	114.5	98.3	-0.22	343.5	294.82	-16.2	0.8005	1
Rv0750	-	hypothetical protein	4	64.1	61.7	-0.06	769.6	740.75	-2.4	0.9579	1
Rv0751c	mmsB	Probable 3-hydroxyisobutyrate dehydrogenase MmsB (hibadh)	6	26.8	40.5	0.59	482.9	728.44	13.6	0.3987	1
Rv0752c	fadE9	Probable acyl-CoA dehydrogenase FadE9	14	57.7	72.9	0.34	2423	3061.17	15.2	0.685	1
Rv0753c	mmsA	Probable methylmalonate-semialdehyde dehydrogenase MmsA (methylmalonic acid semialdehyde dehydrogenase) (MMSDH)	18	93.2	111.2	0.25	5031.5	6003.88	18	0.6963	1
Rv0754	PE_PGRS11	PE-PGRS family protein PE_PGRS11	27	189	176.9	-0.09	15306.8	14331.3	-12	0.7971	1
Rv0755A	-	Putative transposase (fragment)	5	350.5	333	-0.07	5257	4994.64	-17.5	0.872	1
Rv0755c	PPE12	PPE family protein PPE12	51	35.5	31.9	-0.16	5438.9	4880.77	-3.6	0.7382	1
Rv0756c	-	hypothetical protein	6	435.5	406.9	-0.1	7839.4	7324.86	-28.6	0.8916	1
Rv0757	phoP	Possible two component system response transcriptional positive regulator PhoP	10	1.9	42.2	4.5	56	1264.99	40.3	0	0
Rv0758	phoR	Possible two component system response sensor kinase membrane associated PhoR	16	0.4	42.6	6.76	18.9	2047.01	42.3	0	0
Rv0759c	-	hypothetical protein	2	238.7	236.1	-0.02	1431.9	1416.85	-2.5	0.9929	1
Rv0760c	-	hypothetical protein	5	191.9	164.1	-0.23	2878	2461.47	-27.8	0.7849	1
Rv0761c	adhB	Possible zinc-containing alcohol dehydrogenase NAD dependent AdhB	12	149.6	133.8	-0.16	5384.7	4816.62	-15.8	0.7924	1
Rv0762c	-	hypothetical protein	12	178.9	159.4	-0.17	6439	5737.27	-19.5	0.6822	1
Rv0763c	-	Possible ferredoxin	1	0	0	0	0	0	0	1	1
Rv0764c	cyp51	Cytochrome P450 51 Cyp51 (CYPL1) (P450-L1A1) (sterol 14-alpha demethylase) (lanosterol 14-alpha demethylase) (P450-14DM)	16	103.6	87.9	-0.24	4971.2	4219.27	-15.7	0.7241	1
Rv0765c	-	Probable oxidoreductase	9	150.9	146.2	-0.05	4074.7	3946.89	-4.7	0.9534	1
Rv0766c	cyp123	Probable cytochrome P450 123 Cyp123	23	48.6	50.3	0.05	3356.2	3469.03	1.6	0.924	1
Rv0767c	-	hypothetical protein	11	126.3	138.7	0.13	4168.5	4577.29	12.4	0.8199	1
Rv0768	aldA	Probable aldehyde dehydrogenase NAD dependent AldA (aldehyde dehydrogenase [NAD+])	22	44.5	47.2	0.09	2935.7	3115.44	2.7	0.9089	1
Rv0769	-	Probable dehydrogenase/reductase	16	62.6	63.9	0.03	3005.4	3068.17	1.3	0.94	1
Rv0770	-	Probable dehydrogenase/reductase	7	115.1	74	-0.64	2418.1	1553.98	-41.1	0.3833	1
Rv0771	-	Possible 4-carboxymuconolactone decarboxylase (CMD)	9	302.9	197.2	-0.62	8178.4	5323.5	-105.7	0.5115	1
Rv0772	purD	Probable phosphoribosylamine--glycine ligase PurD (GARS) (glycinamide ribonucleotide synthetase) (phosphoribosylglycinamide synthetase) (5'-phosphoribosylglycinamide synthetase)	20	0	0	0	0	0	0	1	1
Rv0773c	ggtA	Probable bifunctional acylase GgtA: cephalosporin acylase (GL-7ACA acylase) + gamma-glutamyltranspeptidase (GGT)	19	44.5	38.7	-0.2	2537.3	2203.76	-5.9	0.7914	1
Rv0774c	-	Probable conserved exported protein	9	62.7	62.7	0	1693.9	1693.98	0	1	1
Rv0775	-	hypothetical protein	9	315.2	342.6	0.12	8511	9251.11	27.4	0.8264	1
Rv0776c	-	hypothetical protein	14	293.6	296.9	0.02	12329.3	12471.6	3.4	0.9834	1
Rv0777	purB	Probable adenylosuccinate lyase PurB (adenylosuccinase) (ASL) (ASASE)	14	0	0	0	0	0	0	1	1
Rv0778	cyp126	Possible cytochrome P450 126 Cyp126	17	55.9	65	0.22	2850.3	3316.09	9.1	0.6257	1
Rv0779c	-	Possible conserved transmembrane protein	6	28.9	37.9	0.39	520.1	681.47	9	0.608	1
Rv0780	purC	Phosphoribosylaminoimidazole-succinocarboxamide synthase PurC (SAICAR synthetase)	23	0	0	0	0	0	0	1	1
Rv0781	ptrBa	Probable protease II PtrBa [first part] (oligopeptidase B)	24	19.8	19.2	-0.05	1426.7	1381.19	-0.6	0.9329	1
Rv0782	ptrBb	Probable protease II PtrBb [second part] (oligopeptidase B)	38	31.4	28.1	-0.16	3575.4	3206.31	-3.2	0.7325	1
Rv0783c	emrB	Possible multidrug resistance integral membrane efflux protein EmrB	23	38.2	38.7	0.02	2638.5	2669.93	0.5	0.9699	1
Rv0784	-	hypothetical protein	8	34.7	27.6	-0.33	832.8	663.42	-7.1	0.6683	1
Rv0785	-	hypothetical protein	30	55.4	58.4	0.08	4989.1	5258.17	3	0.882	1
Rv0786c	-	hypothetical protein	11	86.2	91.8	0.09	2844	3029.54	5.6	0.9108	1
Rv0787	-	hypothetical protein	14	163.3	161.6	-0.01	6857.5	6787.98	-1.7	0.9841	1
Rv0787A	-	hypothetical protein	2	0	0	0	0	0	0	1	1
Rv0788	purQ	Probable phosphoribosylformylglycinamidine synthase I PURG (FGAM synthase I)	11	0	0	0	0	0	0	1	1
Rv0789c	-	Hypothetical protein	7	137.4	147.5	0.1	2885.5	3096.63	10.1	0.8573	1
Rv0790c	-	Hypothetical protein	20	251.6	264.4	0.07	15096.7	15862.9	12.8	0.8566	1
Rv0791c	-	hypothetical protein	12	141	167	0.24	5077.8	6013.4	26	0.6852	1
Rv0792c	-	Probable transcriptional regulatory protein (probably GntR-family)	17	247.2	250.5	0.02	12607.8	12775.2	3.3	0.9711	1
Rv0793	-	Possible monooxygenase	8	174.1	167.5	-0.06	4177.2	4020.39	-6.5	0.8928	1
Rv0794c	-	Probable oxidoreductase	15	101.2	79.3	-0.35	4553.8	3567.14	-21.9	0.5799	1
Rv0795	-	Putative transposase for insertion sequence element IS6110 (fragment)	4	225.3	228.4	0.02	2703.9	2740.44	3	0.9787	1
Rv0796	-	Putative transposase for insertion sequence element IS6110	22	193.8	213.9	0.14	12793	14115	20	0.7415	1
Rv0797	-	Putative transposase for insertion sequence element IS1547	9	263.7	235.1	-0.17	7119.4	6347.61	-28.6	0.8044	1
Rv0798c	cfp29	29 KDa antigen CFP29	14	43.2	39.1	-0.14	1814.1	1643.24	-4.1	0.8223	1
Rv0799c	-	hypothetical protein	9	77.3	146.9	0.93	2087.3	3966.42	69.6	0.7332	1
Rv0800	pepC	Probable aminopeptidase PepC	13	99.8	104.8	0.07	3890.5	4086.28	5	0.9049	1
Rv0801	-	hypothetical protein	0	0	0	0	0	0	0	1	1
Rv0802c	-	Possible succinyltransferase in the GCN5-related N-acetyltransferase family	15	60	47.6	-0.33	2700.5	2141.04	-12.4	0.5564	1
Rv0803	purL	Phosphoribosylformylglycinamidine synthase II PurL (FGAM synthase II)	32	0	0	0	0	0	0	1	1
Rv0804	-	hypothetical protein	6	196.9	228.5	0.21	3544.3	4113.88	31.6	0.7921	1
Rv0805	-	Class III cyclic nucleotide phosphodiesterase (cNMP PDE)	15	44.7	63.4	0.51	2009.3	2851.69	18.7	0.3993	1
Rv0806c	cpsY	Possible UDP-glucose-4-epimerase CpsY (galactowaldenase) (UDP-galactose-4-epimerase) (uridine diphosphate galactose-4-epimerase) (uridine diphospho-galactose-4-epimerase)	41	170.7	163.2	-0.06	20995.5	20079.7	-7.4	0.7771	1
Rv0807	-	hypothetical protein	2	29.7	29.2	-0.02	178	175.32	-0.4	0.9162	1
Rv0808	purF	Amidophosphoribosyltransferase PurF (glutamine phosphoribosylpyrophosphate amidotransferase) (ATASE) (gpatase)	25	0	0	0	0	0	0	1	1
Rv0809	purM	Probable phosphoribosylformylglycinamidine CYCLO-ligase PurM (AIRS) (phosphoribosyl-aminoimidazole synthetase) (air synthase)	11	0	0	0	0	0	0	1	1
Rv0810c	-	hypothetical protein	4	0	0	0	0	0	0	1	1
Rv0811c	-	hypothetical protein	15	0	0	0	0	0	0	1	1
Rv0812	-	Probable amino acid aminotransferase	15	0	0	0	0	0	0	1	1
Rv0813c	-	hypothetical protein	13	275.4	236.5	-0.22	10742.4	9223	-39	0.536	1
Rv0814c	sseC2	Conserved protein SseC2	2	333.2	135.2	-1.3	1999.4	811.06	-198	0.7319	1
Rv0815c	cysA2	Probable thiosulfate sulfurtransferase CysA2 (rhodanese-like protein) (thiosulfate cyanide transsulfurase) (thiosulfate thiotransferase)	14	346.4	328.3	-0.08	14547.3	13789.4	-18	0.7961	1
Rv0816c	thiX	Probable thioredoxin ThiX	3	73.8	64.9	-0.19	664.5	583.69	-9	0.8446	1
Rv0817c	-	Probable conserved exported protein	14	0	0	0	0	0	0	1	1
Rv0818	-	Transcriptional regulatory protein	8	287.3	263.3	-0.13	6896.1	6320.05	-24	0.7518	1
Rv0819	mshD	GCN5-related N-acetyltransferase, MshD	10	89.1	69.8	-0.35	2674.1	2095.28	-19.3	0.398	1
Rv0820	phoT	Probable phosphate-transport ATP-binding protein ABC transporter PhoT	10	130.7	93.4	-0.48	3919.6	2803.44	-37.2	0.3854	1
Rv0821c	phoY2	Probable phosphate-transport system transcriptional regulatory protein PhoY2	5	113	122.1	0.11	1694.5	1831.85	9.2	0.8792	1
Rv0822c	-	hypothetical protein	27	327	290.3	-0.17	26484.5	23513.4	-36.7	0.5927	1
Rv0823c	-	Possible transcriptional regulatory protein	17	425.1	385.8	-0.14	21678.9	19677.4	-39.2	0.7902	1
Rv0824c	desA1	Probable acyl-[acyl-carrier protein] desaturase DesA1 (acyl-[ACP] desaturase) (stearoyl-ACP desaturase) (protein Des)	18	0	0	0	0	0	0	1	1
Rv0825c	-	hypothetical protein	10	153.6	146	-0.07	4608.8	4380.5	-7.6	0.931	1
Rv0826	-	hypothetical protein	18	389.6	392.9	0.01	21035.8	21214.1	3.3	0.9796	1
Rv0827c	kmtR	Metal sensor transcriptional regulator KmtR (ArsR-SmtB family)	3	99.2	87.8	-0.18	893	789.81	-11.5	0.8644	1
Rv0828c	-	Possible deaminase	10	385.9	375.4	-0.04	11577.8	11262.2	-10.5	0.9236	1
Rv0829	-	Possible transposase (fragment)	3	140	159.1	0.18	1260	1431.77	19.1	0.7791	1
Rv0830	-	Possible S-adenosylmethionine-dependent methyltransferase	18	396.6	391.6	-0.02	21414.8	21146.6	-5	0.9615	1
Rv0831c	-	hypothetical protein	18	325.7	333.3	0.03	17588	17996.3	7.6	0.9221	1
Rv0832	PE_PGRS12	PE-PGRS family protein PE_PGRS12	3	52.7	60	0.19	474.7	539.75	7.2	0.7815	1
Rv0833	PE_PGRS13	PE-PGRS family protein PE_PGRS13	11	2.5	3	0.27	81.8	98.58	0.5	0.7299	1
Rv0834c	PE_PGRS14	PE-PGRS family protein PE_PGRS14	24	57.2	58.3	0.03	4120.8	4194.48	1	0.9574	1
Rv0835	lpqQ	Possible lipoprotein LpqQ	14	195.7	183.1	-0.1	8221.3	7688.32	-12.7	0.8292	1
Rv0836c	-	Hypothetical protein	8	258.3	270.9	0.07	6198.1	6501.19	12.6	0.9217	1
Rv0837c	-	Hypothetical protein	22	229.4	241.4	0.07	15140.9	15933.8	12	0.8654	1
Rv0838	lpqR	Probable conserved lipoprotein LpqR	7	265.3	266.2	0.01	5570.3	5590.8	1	0.9947	1
Rv0839	-	hypothetical protein	10	289.5	238.8	-0.28	8686.1	7163.72	-50.7	0.6959	1
Rv0840c	pip	Probable proline iminopeptidase Pip (prolyl aminopeptidase) (pap)	8	356.5	423.4	0.25	8556.7	10161.7	66.9	0.7405	1
Rv0841	-	Probable conserved transmembrane protein	3	245.6	239.9	-0.03	2210.6	2158.97	-5.7	0.9678	1
Rv0842	-	Probable conserved integral membrane protein	21	148	145.9	-0.02	9325	9193.31	-2.1	0.9692	1
Rv0843	-	Probable dehydrogenase	17	184.2	192	0.06	9393.4	9792.34	7.8	0.8943	1
Rv0844c	narL	Possible nitrate/nitrite response transcriptional regulatory protein NarL	9	332	315.3	-0.07	8963.8	8512.02	-16.7	0.9024	1
Rv0845	-	Possible two component sensor kinase	23	137.8	124.2	-0.15	9508.2	8571.66	-13.6	0.7259	1
Rv0846c	-	Probable oxidase	28	139.1	146.7	0.08	11684.5	12324.5	7.6	0.8573	1
Rv0847	lpqS	Probable lipoprotein LpqS	6	135	122.2	-0.14	2429.5	2199.49	-12.8	0.8425	1
Rv0848	cysK2	Possible cysteine synthase a CysK2 (O-acetylserine sulfhydrylase) (O-acetylserine (thiol)-lyase) (CSASE)	26	143.7	147.2	0.03	11209.2	11482.6	3.5	0.9579	1
Rv0849	-	Probable conserved integral membrane transport protein	21	242.9	240.9	-0.01	15300.6	15177.5	-2	0.9786	1
Rv0850	-	Putative transposase (fragment)	9	101.1	182.3	0.85	2728.7	4921.94	81.2	0.4591	1
Rv0851c	-	Probable short-chain type dehydrogenase/reductase	9	227.8	151	-0.59	6150.8	4076.76	-76.8	0.4091	1
Rv0852	fadD16	Possible fatty-acid-CoA ligase FadD16 (fatty-acid-CoA synthetase) (fatty-acid-CoA synthase)	13	71.9	76.5	0.09	2805.1	2982.47	4.5	0.855	1
Rv0853c	pdc	Probable pyruvate or indole-3-pyruvate decarboxylase Pdc	23	195.6	195.2	0	13493.9	13465.5	-0.4	0.9967	1
Rv0854	-	hypothetical protein	6	360.8	425.9	0.24	6493.7	7666.02	65.1	0.6437	1
Rv0855	far	Probable fatty-acid-CoA racemase Far	12	204.2	227.5	0.16	7349.7	8191.02	23.4	0.7587	1
Rv0856	-	hypothetical protein	5	128	120.4	-0.09	1919.8	1805.36	-7.6	0.8764	1
Rv0857	-	hypothetical protein	6	132.2	181.8	0.46	2380.1	3272.7	49.6	0.5443	1
Rv0858c	dapC	Probable N-succinyldiaminopimelate aminotransferase DapC (DAP-at)	19	92.5	91.2	-0.02	5270.7	5198.14	-1.3	0.967	1
Rv0859	fadA	Possible acyl-CoA thiolase FadA	7	114.1	100.9	-0.18	2395.8	2118.08	-13.2	0.8258	1
Rv0860	fadB	Probable fatty oxidation protein FadB	21	41.5	32.6	-0.35	2612	2051.89	-8.9	0.4248	1
Rv0861c	ercc3	DNA helicase Ercc3	22	42	50.2	0.26	2773.7	3310.06	8.1	0.6377	1
Rv0862c	-	hypothetical protein	27	49	41.8	-0.23	3968.2	3386.66	-7.2	0.5813	1
Rv0863	-	hypothetical protein	6	269.2	246.3	-0.13	4845.8	4433.91	-22.9	0.8794	1
Rv0864	moaC2	Probable molybdenum cofactor biosynthesis protein C 2 MoaC2	11	284.8	242.7	-0.23	9397.7	8008.91	-42.1	0.7258	1
Rv0865	mog	Probable molybdopterin biosynthesis Mog protein	8	350.2	331.3	-0.08	8404.1	7951.34	-18.9	0.9101	1
Rv0866	moaE2	Probable molybdenum cofactor biosynthesis protein E2 MoaE2 (molybdopterin converting factor large subunit) (molybdopterin [MPT] converting factor, subunit 2)	3	147.4	132.4	-0.15	1326.8	1192	-15	0.7801	1
Rv0867c	rpfA	Possible resuscitation-promoting factor RpfA	8	64.8	41.6	-0.64	1555.9	999.08	-23.2	0.3177	1
Rv0868c	moaD2	Probable molybdenum cofactor biosynthesis protein D 2 MoaD2 (molybdopterin converting factor small subunit) (molybdopterin [MPT] converting factor, subunit 1)	6	467.1	453.4	-0.04	8408.3	8160.51	-13.8	0.938	1
Rv0869c	moaA2	Probable molybdenum cofactor biosynthesis protein A2 MoaA2	14	214.2	225.8	0.08	8997.8	9485.08	11.6	0.8773	1
Rv0870c	-	Possible conserved integral membrane protein	4	169.5	143.1	-0.24	2034.2	1717.53	-26.4	0.6275	1
Rv0871	cspB	Probable cold shock-like protein B CspB	4	145.1	217.7	0.59	1740.6	2612.71	72.7	0.4298	1
Rv0872c	PE_PGRS15	PE-PGRS family protein PE_PGRS15	25	85.3	93.4	0.13	6397.9	7002.29	8.1	0.8031	1
Rv0873	fadE10	Probable acyl-CoA dehydrogenase FadE10	33	197.3	190.9	-0.05	19537.5	18895.1	-6.5	0.8786	1
Rv0874c	-	hypothetical protein	9	366.2	341.8	-0.1	9886.8	9227.57	-24.4	0.8818	1
Rv0875c	-	Possible conserved exported protein	11	4.2	5.2	0.29	140	171.02	0.9	0.7068	1
Rv0876c	-	Possible conserved transmembrane protein	24	76.2	80	0.07	5483.7	5763.33	3.9	0.9199	1
Rv0877	-	hypothetical protein	15	169.6	201.2	0.25	7632.7	9052.94	31.6	0.5752	1
Rv0878c	PPE13	PPE family protein PPE13	15	282.2	269.6	-0.07	12697.4	12130.8	-12.6	0.8834	1
Rv0879c	-	Possible conserved transmembrane protein	3	86.4	36.1	-1.26	777.6	324.93	-50.3	0.3693	1
Rv0880	-	Possible transcriptional regulatory protein (possibly MarR-family)	1	46.9	20.2	-1.22	140.6	60.57	-26.7	0.4029	1
Rv0881	-	Possible rRNA methyltransferase (rRNA methylase)	14	94.2	95.5	0.02	3957.5	4010.18	1.3	0.9686	1
Rv0882	-	Probable transmembrane protein	1	40	25.7	-0.64	120	77.09	-14.3	0.6012	1
Rv0883c	-	hypothetical protein	6	0	0	0	0	0	0	1	1
Rv0884c	serC	Possible phosphoserine aminotransferase SerC (PSAT)	12	0	0	0	0	0	0	1	1
Rv0885	-	hypothetical protein	12	134.3	153.8	0.2	4833.3	5536.14	19.5	0.7643	1
Rv0886	fprB	Probable NADPH:adrenodoxin oxidoreductase FprB (adrenodoxin reductase) (AR) (ferredoxin-NADP(+) reductase)	22	95.1	96.8	0.03	6275.6	6387.23	1.7	0.9491	1
Rv0887c	-	hypothetical protein	4	27.8	27.3	-0.02	333.4	328.18	-0.4	0.9691	1
Rv0888	-	Probable exported protein	26	276.8	302.7	0.13	21591.2	23611.9	25.9	0.7393	1
Rv0889c	citA	Probable citrate synthase II CitA	10	223.4	196	-0.19	6701.7	5881.14	-27.4	0.7469	1
Rv0890c	-	Probable transcriptional regulatory protein (probably LuxR-family)	44	287.8	301.8	0.07	37989.4	39838.7	14	0.855	1
Rv0891c	-	Possible transcriptional regulatory protein	23	193.1	202.9	0.07	13326.6	13997	9.7	0.8598	1
Rv0892	-	Probable monooxygenase	37	63.9	68	0.09	7097.4	7548.7	4.1	0.8966	1
Rv0893c	-	Possible S-adenosylmethionine-dependent methyltransferase	22	23.5	23.7	0.01	1554.1	1564.62	0.2	0.9874	1
Rv0894	-	Possible transcriptional regulatory protein (possibly LuxR-family)	14	39.6	48.9	0.3	1661.7	2052.73	9.3	0.787	1
Rv0895	-	Possible triacylglycerol synthase (diacylglycerol acyltransferase)	26	122.4	142.6	0.22	9549.7	11120	20.1	0.6339	1
Rv0896	gltA2	Probable citrate synthase I GltA2	23	17.6	5.6	-1.66	1215	384.09	-12	0.003	0.25647
Rv0897c	-	Probable oxidoreductase	18	51.7	46.5	-0.15	2792.7	2508.63	-5.3	0.7701	1
Rv0898c	-	hypothetical protein	0	0	0	0	0	0	0	1	1
Rv0899	ompA	Outer membrane protein A OmpA	18	56.5	41.2	-0.46	3052.6	2223.76	-15.3	0.5824	1
Rv0900	-	Possible membrane protein	2	36.1	37.1	0.04	216.8	222.78	1	0.9524	1
Rv0901	-	Possible conserved exported or membrane protein	9	128.4	111.8	-0.2	3465.6	3017.95	-16.6	0.7473	1
Rv0902c	prrB	Two component sensor histidine kinase PrrB	12	0	0	0	0	0	0	1	1
Rv0903c	prrA	Two component response transcriptional regulatory protein PrrA	9	0	0	0	0	0	0	1	1
Rv0904c	accD3	Putative acetyl-coenzyme A carboxylase carboxyl transferase (subunit beta) AccD3 (accase beta chain)	19	35.6	40.6	0.19	2028.8	2312.61	5	0.7249	1
Rv0905	echA6	Possible enoyl-CoA hydratase EchA6 (enoyl hydrase) (unsaturated acyl-CoA hydratase) (crotonase)	8	70.7	71.2	0.01	1696	1707.95	0.5	0.9894	1
Rv0906	-	hypothetical protein	14	82.4	62.1	-0.41	3460	2606.52	-20.3	0.4929	1
Rv0907	-	hypothetical protein	33	40.4	34.7	-0.22	3997.8	3432.43	-5.7	0.7039	1
Rv0908	ctpE	Probable metal cation transporter ATPase P-type CtpE	29	152.5	157.9	0.05	13269.5	13733.7	5.3	0.9195	1
Rv0909	-	hypothetical protein	2	285.6	303	0.09	1713.8	1818.24	17.4	0.8702	1
Rv0910	-	hypothetical protein	7	62.3	65	0.06	1308.5	1365.69	2.7	0.921	1
Rv0911	-	hypothetical protein	12	43.9	71.9	0.71	1580.1	2588.91	28	0.3515	1
Rv0912	-	Probable conserved transmembrane protein	4	224	348.6	0.64	2687.5	4182.89	124.6	0.5441	1
Rv0913c	-	Possible dioxygenase	38	17.9	15.5	-0.21	2043.4	1764.78	-2.4	0.6858	1
Rv0914c	-	Possible lipid carrier protein or keto acyl-CoA thiolase	15	159.3	162.7	0.03	7167	7320.51	3.4	0.9512	1
Rv0915c	PPE14	PPE family protein PPE14	15	178.5	142.6	-0.32	8034.6	6418.55	-35.9	0.6467	1
Rv0916c	PE7	PE family protein PE7	5	89.5	112.9	0.34	1342.3	1693.71	23.4	0.531	1
Rv0917	betP	Possible glycine betaine transport integral membrane protein BetP	40	208.7	215.4	0.05	25039.9	25842.7	6.7	0.8636	1
Rv0918	-	hypothetical protein	8	143.9	123.5	-0.22	3453.6	2965.12	-20.4	0.6931	1
Rv0919	-	GCN5-related N-acetyltransferase	8	378.8	387	0.03	9091.6	9289.16	8.2	0.9523	1
Rv0920c	-	Probable transposase	21	61	59.9	-0.03	3842.6	3775.81	-1.1	0.9623	1
Rv0921	-	Possible resolvase	7	229.3	222.2	-0.05	4816	4666.72	-7.1	0.9474	1
Rv0922	-	Possible transposase	16	183.1	173.3	-0.08	8787.4	8316.8	-9.8	0.8597	1
Rv0923c	-	hypothetical protein	16	99	103.1	0.06	4752.2	4947.9	4.1	0.8721	1
Rv0924c	mntH	Divalent cation-transport integral membrane protein MntH (BRAMP) (MRAMP)	17	88.9	84.9	-0.07	4534.6	4331.12	-4	0.8989	1
Rv0925c	-	hypothetical protein	15	199.4	184.2	-0.11	8972.7	8287.66	-15.2	0.8599	1
Rv0926c	-	hypothetical protein	18	116	96.5	-0.27	6263.8	5208.63	-19.5	0.6356	1
Rv0927c	-	Probable short-chain type dehydrogenase/reductase	5	115	89.9	-0.35	1724.8	1348.95	-25.1	0.6162	1
Rv0928	pstS3	Periplasmic phosphate-binding lipoprotein PstS3 (PBP-3) (PstS3) (PHOS1)	21	72.4	42.5	-0.77	4563.4	2679.73	-29.9	0.1365	1
Rv0929	pstC2	Phosphate-transport integral membrane ABC transporter PstC2	16	45.3	25.8	-0.81	2172.3	1236.74	-19.5	0.0648	1
Rv0930	pstA1	Probable phosphate-transport integral membrane ABC transporter PstA1	15	167.6	72.7	-1.2	7543.3	3272.58	-94.9	0.0106	0.67604
Rv0931c	pknD	Transmembrane serine/threonine-protein kinase D PknD (protein kinase D) (STPK D)	40	351.4	391.2	0.15	42171.6	46948.1	39.8	0.5152	1
Rv0932c	pstS2	Periplasmic phosphate-binding lipoprotein PstS2 (PBP-2) (PstS2)	23	272.6	247.5	-0.14	18807.5	17075	-25.1	0.7612	1
Rv0933	pstB	Phosphate-transport ATP-binding protein ABC transporter PstB	12	68.2	71.4	0.06	2456.1	2569.2	3.1	0.8785	1
Rv0934	pstS1	Periplasmic phosphate-binding lipoprotein PstS1 (PBP-1) (PstS1)	19	217.4	213.3	-0.03	12390.9	12160.9	-4	0.9571	1
Rv0935	pstC1	Phosphate-transport integral membrane ABC transporter PstC1	12	269	286.2	0.09	9685.2	10302.5	17.1	0.8737	1
Rv0936	pstA2	Phosphate-transport integral membrane ABC transporter PstA2	19	76.1	86.5	0.19	4335	4929.99	10.4	0.7494	1
Rv0937c	mku	DNA end-binding protein, Mku	12	58.8	52.6	-0.16	2118	1893.96	-6.2	0.8003	1
Rv0938	ligD	ATP dependent DNA ligase LigD (ATP dependent polydeoxyribonucleotide synthase) (thermostable DNA ligase) (ATP dependent polynucleotide ligase) (sealase) (DNA repair enzyme) (DNA joinase)	38	49	51.1	0.06	5590.6	5826.67	2.1	0.9013	1
Rv0939	-	Possible bifunctional enzyme: 2-hydroxyhepta-2,4-diene-1,7-dioate isomerase (HHDD isomerase) + cyclase/dehydrase	27	29.6	32.3	0.13	2394.8	2616.31	2.7	0.7379	1
Rv0940c	-	Possible oxidoreductase	13	71	98.8	0.48	2767.9	3853.84	27.8	0.5276	1
Rv0941c	-	hypothetical protein	8	271.9	258.5	-0.07	6526.6	6205.1	-13.4	0.8611	1
Rv0942	-	Hypothetical protein	7	250.6	259.4	0.05	5261.7	5447.64	8.9	0.9462	1
Rv0943c	-	Probable monooxygenase	16	133.8	146.4	0.13	6420.8	7029.3	12.7	0.7583	1
Rv0944	-	Possible formamidopyrimidine-DNA glycosylase (FAPY-DNA glycosylase)	7	119.6	151.8	0.34	2511	3187.35	32.2	0.7104	1
Rv0945	-	Probable short-chain type dehydrogenase/reductase	7	39.6	32.9	-0.27	831.4	691.66	-6.7	0.7099	1
Rv0946c	pgi	Probable glucose-6-phosphate isomerase Pgi (GPI) (phosphoglucose isomerase) (phosphohexose isomerase) (phi)	17	2.8	1.1	-1.4	144.1	54.43	-1.8	0.0558	1
Rv0948c	-	Chorismate mutase	6	2.9	4	0.45	52.6	71.86	1.1	0.7704	1
Rv0949	uvrD1	Probable ATP-dependent DNA helicase II UvrD1	44	23.2	16.8	-0.46	3060.7	2218.18	-6.4	0.4707	1
Rv0950c	-	hypothetical protein	18	71.1	70.8	-0.01	3840	3822.68	-0.3	0.9874	1
Rv0951	sucC	Probable succinyl-CoA synthetase (beta chain) SucC (SCS-beta)	14	0	0	0	0	0	0	1	1
Rv0952	sucD	Probable succinyl-CoA synthetase (alpha chain) SucD (SCS-alpha)	10	0	0	0	0	0	0	1	1
Rv0953c	-	Possible oxidoreductase	10	130.1	113.7	-0.19	3901.8	3410.77	-16.4	0.73	1
Rv0954	-	Probable conserved transmembrane protein	25	57.4	44.8	-0.36	4307	3358.45	-12.6	0.4564	1
Rv0955	-	Probable conserved integral membrane protein	17	8.1	45.7	2.5	412	2332.42	37.7	0.6697	1
Rv0956	purN	Probable 5'-phosphoribosylglycinamide formyltransferase PurN (GART) (gar transformylase) (5'-phosphoribosylglycinamide transformylase)	12	0	0	0	0	0	0	1	1
Rv0957	purH	Probable bifunctional purine biosynthesis protein PurH: phosphoribosylaminoimidazolecarboxamide formyltransferase (AICAR transformylase) (5'-phosphoribosyl-5-aminoimidazole-4-carboxamide formyltransferase) + inosinemonophosphate cyclohydrolase (imp cyclohydrolase) (inosinicase) (imp synthetase) (ATIC)	20	0	0	0	0	0	0	1	1
Rv0958	-	Possible magnesium chelatase	11	134.5	95.2	-0.5	4439.1	3140.56	-39.3	0.7069	1
Rv0959	-	hypothetical protein	14	37	34	-0.12	1554.8	1426.06	-3.1	0.8165	1
Rv0959A	vapB9	Possible antitoxin VapB9	3	223.1	274.6	0.3	2007.9	2471.83	51.5	0.7751	1
Rv0960	vapC9	Possible toxin VapC9	5	305.3	344.5	0.17	4579.4	5167.16	39.2	0.8329	1
Rv0961	-	Probable integral membrane protein	7	122.6	123.8	0.01	2574.1	2599.48	1.2	0.9787	1
Rv0962c	lprP	Possible lipoprotein LprP	14	235.8	223.8	-0.08	9904.2	9398.76	-12	0.8633	1
Rv0963c	-	hypothetical protein	10	187.7	176.1	-0.09	5630.5	5282.3	-11.6	0.8662	1
Rv0964c	-	Hypothetical protein	5	166.2	165	-0.01	2493.3	2474.63	-1.2	0.9847	1
Rv0965c	-	hypothetical protein	6	100.7	91.8	-0.13	1813.4	1652.61	-8.9	0.8475	1
Rv0966c	-	hypothetical protein	9	92.1	60.2	-0.61	2487.5	1626.08	-31.9	0.3174	1
Rv0967	csoR	Copper-sensitive operon repressor CsoR	1	255.4	265.5	0.06	766.2	796.55	10.1	1	1
Rv0968	-	hypothetical protein	6	358.5	323.8	-0.15	6452.9	5829.23	-34.6	0.8306	1
Rv0969	ctpV	Probable metal cation transporter P-type ATPase CtpV	19	221.2	227.4	0.04	12610.5	12959.3	6.1	0.919	1
Rv0970	-	Probable conserved integral membrane protein	12	93.2	96.6	0.05	3355.8	3479.08	3.4	0.9186	1
Rv0971c	echA7	Probable enoyl-CoA hydratase EchA7 (enoyl hydrase) (unsaturated acyl-CoA hydratase) (crotonase)	5	115.7	119.4	0.05	1735.8	1790.79	3.7	0.9505	1
Rv0972c	fadE12	Acyl-CoA dehydrogenase FadE12	16	25.1	38.5	0.62	1205.6	1847.74	13.4	0.2589	1
Rv0973c	accA2	Probable acetyl-/propionyl-coenzyme A carboxylase alpha chain (alpha subunit) AccA2: biotin carboxylase + biotin carboxyl carrier protein (BCCP)	20	12.8	10.1	-0.34	768.8	606.88	-2.7	0.6188	1
Rv0974c	accD2	Probable acetyl-/propionyl-CoA carboxylase (beta subunit) AccD2	19	24.2	24.5	0.02	1377.5	1398.51	0.4	0.9561	1
Rv0975c	fadE13	Probable acyl-CoA dehydrogenase FadE13	18	132.6	115.8	-0.2	7158.6	6252.52	-16.8	0.6976	1
Rv0976c	-	hypothetical protein	17	90.4	106.3	0.23	4610.6	5422.17	15.9	0.6278	1
Rv0977	PE_PGRS16	PE-PGRS family protein PE_PGRS16	26	248.4	256.9	0.05	19372.1	20040.2	8.6	0.906	1
Rv0978c	PE_PGRS17	PE-PGRS family protein PE_PGRS17	7	102.8	112.3	0.13	2159.5	2358.96	9.5	0.7791	1
Rv0979A	rpmF	50S ribosomal protein L32 RpmF	2	1.4	0	-1.28	8.6	0	-1.4	1	1
Rv0979c	-	Hypothetical protein	1	0	0	0	0	0	0	1	1
Rv0980c	PE_PGRS18	PE-PGRS family protein PE_PGRS18	15	198.3	171.4	-0.21	8922.3	7711.19	-26.9	0.652	1
Rv0981	mprA	Mycobacterial persistence regulator MRPA (two component response transcriptional regulatory protein)	9	211.5	264.3	0.32	5711.5	7136.92	52.8	0.5302	1
Rv0982	mprB	Two component sensor kinase MprB	20	0	0	0	0	0	0	1	1
Rv0983	pepD	Probable serine protease PepD (serine proteinase) (MTB32B)	13	13.6	22.5	0.73	530.9	879.24	8.9	0.1426	1
Rv0984	moaB2	Possible pterin-4-alpha-carbinolamine dehydratase MoaB2 (PHS) (4-alpha-hydroxy-tetrahydropterin dehydratase) (pterin-4-a-carbinolamine dehydratase) (phenylalanine hydroxylase-stimulating protein) (PHS) (pterin carbinolamine dehydratase) (PCD)	5	279.7	340.6	0.28	4195.1	5108.93	60.9	0.7821	1
Rv0985c	mscL	Possible large-conductance ion mechanosensitive channel MscL	9	278.4	303.8	0.13	7517.9	8203.52	25.4	0.8558	1
Rv0986	-	Probable adhesion component transport ATP-binding protein ABC transporter	21	48.6	53.9	0.15	3062.1	3397.81	5.3	0.8218	1
Rv0987	-	Probable adhesion component transport transmembrane protein ABC transporter	85	47.7	58.3	0.29	12152.9	14869.2	10.7	0.5004	1
Rv0988	-	Possible conserved exported protein	37	44.1	48.1	0.12	4899.1	5342.25	4	0.8855	1
Rv0989c	grcC2	Probable polyprenyl-diphosphate synthase GrcC2 (polyprenyl pyrophosphate synthetase)	17	143.2	149.6	0.06	7303.5	7631.45	6.4	0.8582	1
Rv0990c	-	Hypothetical protein	8	129.1	147	0.19	3099.4	3528.84	17.9	0.7488	1
Rv0991c	-	Conserved serine rich protein	1	21	21.1	0.01	62.9	63.23	0.1	1	1
Rv0992c	-	hypothetical protein	6	291.8	404.4	0.47	5252.2	7278.79	112.6	0.4266	1
Rv0993	galU	UTP--glucose-1-phosphate uridylyltransferase GalU (UDP-glucose pyrophosphorylase) (UDPGP) (alpha-D-glucosyl-1-phosphate uridylyltransferase) (uridine diphosphoglucose pyrophosphorylase)	12	0	0	0	0	0	0	1	1
Rv0994	moeA1	Probable molybdopterin biosynthesis protein MoeA1	11	200.8	301.5	0.59	6627.2	9949.49	100.7	0.3142	1
Rv0995	rimJ	Ribosomal-protein-alanine acetyltransferase RimJ (acetylating enzyme for N-terminal of ribosomal protein S5)	5	352.5	487.1	0.47	5288	7307.15	134.6	0.5024	1
Rv0996	-	Probable conserved transmembrane protein	14	181.7	221.1	0.28	7633.1	9284.53	39.3	0.6265	1
Rv0997	-	Hypothetical protein	4	86.1	108	0.33	1033.4	1296.08	21.9	0.6893	1
Rv0998	-	hypothetical protein	11	145.5	151.2	0.06	4802.2	4990.15	5.7	0.9242	1
Rv0999	-	hypothetical protein	10	216.8	175	-0.31	6504.5	5251.25	-41.8	0.5747	1
Rv1000c	-	hypothetical protein	7	403.5	377.6	-0.1	8473.8	7930.34	-25.9	0.844	1
Rv1001	arcA	Probable arginine deiminase ArcA (adi) (ad) (arginine dihydrolase)	18	166.4	169.5	0.03	8986.7	9150.72	3	0.9528	1
Rv1002c	-	hypothetical protein	21	0	0	0	0	0	0	1	1
Rv1003	-	hypothetical protein	8	35.4	38.9	0.14	849.6	933.15	3.5	0.8398	1
Rv1004c	-	Probable membrane protein	9	60.9	60.7	0	1643.7	1639.59	-0.2	0.9953	1
Rv1005c	pabB	Probable para-aminobenzoate synthase component I PABD	21	5.1	7.2	0.49	323.7	454.87	2.1	0.7497	1
Rv1006	-	hypothetical protein	37	134	166.4	0.31	14872.3	18474.7	32.5	0.2696	1
Rv1007c	metS	Methionyl-tRNA synthetase MetS (MetRS) (methionine--tRNA ligase)	23	0	0	0	0	0	0	1	1
Rv1008	tatD	Probable deoxyribonuclease TatD (YJJV protein)	11	428.3	306.9	-0.48	14133.4	10128.7	-121.4	0.3855	1
Rv1009	rpfB	Probable resuscitation-promoting factor RpfB	9	69.7	49.5	-0.5	1882.6	1335.4	-20.3	0.42	1
Rv1010	ksgA	Probable dimethyladenosine transferase KsgA (S-adenosylmethionine-6-N', N'-adenosyl(rRNA) dimethyltransferase) (16S rRNA dimethylase) (high level kasugamycin resistance protein KsgA) (kasugamycin dimethyltransferase)	12	11.2	21.1	0.91	404.8	760.74	9.9	0.1114	1
Rv1011	ispE	Probable 4-diphosphocytidyl-2-C-methyl-D-erythritol kinase IspE (CMK) (4-(cytidine-5'-diphospho)-2-C-methyl-D-erythritol kinase)	12	0	0	0	0	0	0	1	1
Rv1012	-	Hypothetical protein	6	186	164.9	-0.17	3347.1	2967.46	-21.1	0.8753	1
Rv1013	pks16	Putative polyketide synthase Pks16	21	59.5	81.4	0.45	3750.5	5125.4	21.8	0.9344	1
Rv1014c	pth	Probable peptidyl-tRNA hydrolase Pth	11	0	0	0	0	0	0	1	1
Rv1015c	rplY	50S ribosomal protein L25 RplY	9	0.3	0.4	0.33	8.6	10.79	0.1	1	1
Rv1016c	lpqT	Probable conserved lipoprotein LpqT	6	135.3	23.9	-2.5	2434.6	429.65	-111.4	0.0021	0.19177
Rv1017c	prsA	Probable ribose-phosphate pyrophosphokinase PrsA (phosphoribosyl pyrophosphate synthetase) (PRPP synthetase)	10	0	0	0	0	0	0	1	1
Rv1018c	glmU	Probable UDP-N-acetylglucosamine pyrophosphorylase GlmU	23	0	0	0	0	0	0	1	1
Rv1019	-	Probable transcriptional regulatory protein (probably TetR-family)	7	152.4	46.7	-1.71	3200.3	981.34	-105.7	0	0
Rv1020	mfd	Probable transcription-repair coupling factor Mfd (TRCF)	33	140	120.4	-0.22	13862.6	11920.9	-19.6	0.5264	1
Rv1021	-	hypothetical protein	12	101.1	102.2	0.02	3638.8	3677.8	1.1	0.9849	1
Rv1022	lpqU	Probable conserved lipoprotein LpqU	13	115.7	148.4	0.36	4511.8	5788.87	32.7	0.6523	1
Rv1023	eno	Probable enolase Eno	13	0	0	0	0	0	0	1	1
Rv1024	-	Possible conserved membrane protein	8	0	0	0	0	0	0	1	1
Rv1025	-	hypothetical protein	6	0	0	0	0	0	0	1	1
Rv1026	-	hypothetical protein	6	12.7	17.7	0.47	229.4	317.74	4.9	0.7145	1
Rv1027c	kdpE	Probable transcriptional regulatory protein KdpE	10	54.2	32.8	-0.72	1626.6	985.22	-21.4	0.3935	1
Rv1028A	kdpF	Probable membrane protein KdpF	3	26.4	41.4	0.65	238	372.32	14.9	0.1433	1
Rv1028c	kdpD	Probable sensor protein KdpD	21	101.1	94.4	-0.1	6368.5	5946.03	-6.7	0.8858	1
Rv1029	kdpA	Probable potassium-transporting ATPase a chain KdpA (potassium-translocating ATPase a chain) (ATP phosphohydrolase [potassium-transporting] a chain) (potassium binding and translocating subunit A)	25	195.8	208.7	0.09	14686	15653	12.9	0.8337	1
Rv1030	kdpB	Probable potassium-transporting P-type ATPase B chain KdpB (potassium-translocating ATPase B chain) (ATP phosphohydrolase [potassium-transporting] B chain) (potassium binding and translocating subunit B)	12	132.2	147.4	0.16	4757.6	5304.81	15.2	0.8192	1
Rv1031	kdpC	Probable potassium-transporting ATPase C chain KdpC (potassium-translocating ATPase C chain) (ATP phosphohydrolase [potassium-transporting] C chain) (potassium binding and translocating subunit C)	9	88.8	109.3	0.3	2398.1	2950.25	20.4	0.6464	1
Rv1032c	trcS	Two component sensor histidine kinase TrcS	23	205	213.2	0.06	14142.9	14707.5	8.2	0.9124	1
Rv1033c	trcR	Two component transcriptional regulator TrcR	13	608.3	579.8	-0.07	23724	22612.7	-28.5	0.8956	1
Rv1034c	-	Probable transposase (fragment)	2	0	0	0	0	0	0	1	1
Rv1035c	-	Probable transposase (fragment)	4	249.6	286	0.2	2995.3	3432	36.4	0.7704	1
Rv1036c	-	Probable IS1560 transposase (fragment)	5	108.9	140.6	0.37	1633.7	2108.93	31.7	0.5883	1
Rv1037c	esxI	Putative ESAT-6 like protein EsxI (ESAT-6 like protein 1)	3	168.8	182.5	0.11	1519.3	1642.44	13.7	0.8755	1
Rv1038c	esxJ	ESAT-6 like protein EsxJ (ESAT-6 like protein 2)	3	154.4	238.5	0.63	1389.4	2146.1	84.1	0.4064	1
Rv1039c	PPE15	PPE family protein PPE15	20	234.1	238.2	0.03	14043.4	14293.9	4.2	0.9542	1
Rv1040c	PE8	PE family protein PE8	8	203.7	234.4	0.2	4888.6	5624.7	30.7	0.6813	1
Rv1041c	-	Probable is like-2 transposase	16	254.6	238.8	-0.09	12220.1	11461	-15.8	0.828	1
Rv1042c	-	Probable is like-2 transposase	5	142.3	150.6	0.08	2134.2	2258.49	8.3	0.8964	1
Rv1043c	-	hypothetical protein	14	289.3	292.8	0.02	12148.9	12297.8	3.5	0.9651	1
Rv1044	-	hypothetical protein	9	13.9	16.3	0.23	374.7	439.61	2.4	0.8343	1
Rv1045	-	Hypothetical protein	10	287.7	283	-0.02	8630.7	8488.51	-4.7	0.9668	1
Rv1046c	-	Hypothetical protein	4	270.5	310.4	0.2	3245.9	3724.24	39.9	0.6715	1
Rv1047	-	Probable transposase	15	104.1	103.8	0	4684.8	4670.94	-0.3	0.9911	1
Rv1048c	-	Hypothetical protein	21	165.4	175.2	0.08	10420.9	11035.1	9.7	0.8574	1
Rv1049	-	Probable transcriptional repressor protein	4	266.1	296	0.15	3193.1	3551.4	29.9	0.8651	1
Rv1050	-	Probable oxidoreductase	10	52.6	76.2	0.54	1577.3	2286.42	23.6	0.5525	1
Rv1051c	-	hypothetical protein	8	85.1	87.3	0.04	2043.3	2095.23	2.2	0.9699	1
Rv1052	-	Hypothetical protein	4	223.8	210.7	-0.09	2685.6	2527.96	-13.1	0.8904	1
Rv1053c	-	Hypothetical protein	6	164.2	157.8	-0.06	2956.3	2839.76	-6.5	0.9447	1
Rv1054	-	Probable integrase (fragment)	5	100.5	140.7	0.49	1506.9	2110.61	40.2	0.6963	1
Rv1055	-	Possible integrase (fragment)	3	45.2	44.8	-0.01	406.7	403.6	-0.3	0.9815	1
Rv1056	-	hypothetical protein	20	316.5	307.1	-0.04	18988.5	18424.9	-9.4	0.9243	1
Rv1057	-	hypothetical protein	16	314.3	323.9	0.04	15088	15545.4	9.5	0.8948	1
Rv1058	fadD14	Probable medium chain fatty-acid-CoA ligase FadD14 (fatty-acid-CoA synthetase) (fatty-acid-CoA synthase)	26	100.7	103.3	0.04	7857.6	8056.4	2.5	0.9385	1
Rv1059	-	hypothetical protein	9	64.2	58.3	-0.14	1733.5	1573.97	-5.9	0.8719	1
Rv1060	-	hypothetical protein	5	145.6	157.7	0.11	2184.7	2365.8	12.1	0.8524	1
Rv1061	-	hypothetical protein	13	202.7	212.6	0.07	7904.7	8289.53	9.9	0.871	1
Rv1062	-	hypothetical protein	4	86.4	100	0.21	1037.4	1199.74	13.5	0.6177	1
Rv1063c	-	hypothetical protein	15	113.5	133.4	0.23	5109.4	6003.41	19.9	0.4884	1
Rv1064c	lpqV	Possible lipoprotein LpqV	5	135.3	153.8	0.18	2029.3	2306.71	18.5	0.7081	1
Rv1065	-	hypothetical protein	9	177	166.9	-0.08	4777.8	4507.36	-10	0.8411	1
Rv1066	-	hypothetical protein	4	107.6	95.9	-0.17	1290.9	1150.23	-11.7	0.8064	1
Rv1067c	PE_PGRS19	PE-PGRS family protein PE_PGRS19	14	58.1	68.7	0.24	2440.9	2884.85	10.6	0.6756	1
Rv1068c	PE_PGRS20	PE-PGRS family protein PE_PGRS20	11	146.4	160.9	0.14	4830.4	5309	14.5	0.8023	1
Rv1069c	-	hypothetical protein	19	537	569.2	0.08	30606.9	32442.5	32.2	0.8412	1
Rv1070c	echA8	Probable enoyl-CoA hydratase EchA8 (enoyl hydrase) (unsaturated acyl-CoA hydratase) (crotonase)	7	121.6	116.7	-0.06	2554.3	2450.27	-5	0.9177	1
Rv1071c	echA9	Possible enoyl-CoA hydratase EchA9 (enoyl hydrase) (unsaturated acyl-CoA hydratase) (crotonase)	11	370.4	328.5	-0.17	12222.2	10839.9	-41.9	0.641	1
Rv1072	-	Probable conserved transmembrane protein	13	79.4	28.8	-1.46	3098.3	1125.06	-50.6	0.0066	0.49109
Rv1073	-	hypothetical protein	19	324.2	330.5	0.03	18477.9	18841.3	6.4	0.9137	1
Rv1074c	fadA3	Probable beta-ketoacyl CoA thiolase FadA3	11	465.1	685.9	0.56	15349.1	22635.4	220.8	0.4657	1
Rv1075c	-	Conserved exported protein	18	306.5	285.6	-0.1	16550.4	15422.8	-20.9	0.8639	1
Rv1076	lipU	Possible lipase LipU	17	145.7	126.6	-0.2	7432.8	6458.97	-19.1	0.7288	1
Rv1077	cbs	Probable cystathionine beta-synthase Cbs (serine sulfhydrase) (beta-thionase) (hemoprotein H-450)	22	201.7	203.5	0.01	13314.9	13428.9	1.7	0.9747	1
Rv1078	pra	Probable proline-rich antigen homolog Pra	17	116.7	61.4	-0.93	5952.6	3129.14	-55.4	0.8794	1
Rv1079	metB	Cystathionine gamma-synthase MetB (CGS) (O-succinylhomoserine [thiol]-lyase)	17	140.6	144.5	0.04	7171.9	7371.59	3.9	0.937	1
Rv1080c	greA	Probable transcription elongation factor GreA (transcript cleavage factor GreA)	7	0	0.8	0.87	0	17.42	0.8	1	1
Rv1081c	-	Probable conserved membrane protein	6	1.6	0.6	-1.44	29.2	10.79	-1	0.7439	1
Rv1082	mca	Mycothiol conjugate amidase Mca (mycothiol S-conjugate amidase)	13	161.6	131.5	-0.3	6304	5127.01	-30.2	0.6955	1
Rv1083	-	hypothetical protein	3	34.4	23.3	-0.56	309.2	209.51	-11.1	0.5409	1
Rv1084	-	hypothetical protein	19	69.8	78.4	0.17	3976.4	4469.93	8.7	0.8169	1
Rv1085c	-	Possible hemolysin-like protein	10	4.8	46.1	3.27	143.4	1383.27	41.3	0	0
Rv1086	-	Short (C15) chain Z-isoprenyl diphosphate synthase (Z-FPP synthase) (Z-farnesyl diphosphate synthase) (Z-FPP synthetase) (Z-farnesyl diphosphate synthetase) (geranyltranstransferase) (farnesyl pyrophosphate synthetase)	12	2.6	0.8	-1.66	92.8	29.29	-1.8	0.1703	1
Rv1087	PE_PGRS21	PE-PGRS family protein PE_PGRS21	19	91.1	62.2	-0.55	5193.8	3542.83	-29	0.589	1
Rv1087A	-	hypothetical protein	6	578.9	799.7	0.47	10420.2	14394.8	220.8	0.496	1
Rv1088	PE9	PE family protein PE9	4	169.4	240.3	0.5	2032.7	2883.54	70.9	0.6382	1
Rv1089	PE10	PE family protein PE10	5	29	37.2	0.36	435.4	558.18	8.2	0.601	1
Rv1089A	celA2a	Probable cellulase CelA2a (endo-1,4-beta-glucanase) (endoglucanase) (carboxymethyl cellulase)	1	209.6	234.7	0.16	628.7	703.95	25.1	0.7712	1
Rv1090	celA2b	Probable cellulase CelA2b (endo-1,4-beta-glucanase) (endoglucanase) (carboxymethyl cellulase)	6	571.8	554.5	-0.04	10292.2	9981.55	-17.3	0.924	1
Rv1091	PE_PGRS22	PE-PGRS family protein PE_PGRS22	26	49.4	47	-0.07	3850.8	3667.92	-2.3	0.8677	1
Rv1092c	coaA	Probable pantothenate kinase CoaA (pantothenic acid kinase)	16	0	0	0	0	0	0	1	1
Rv1093	glyA1	Serine hydroxymethyltransferase 1 GlyA1	12	0.6	0	-0.65	20.6	0	-0.6	1	1
Rv1094	desA2	Possible acyl-[acyl-carrier protein] desaturase DesA2 (acyl-[ACP] desaturase) (stearoyl-ACP desaturase)	12	0	0	0	0	0	0	1	1
Rv1095	phoH2	Probable PHOH-like protein PhoH2 (phosphate starvation-inducible protein PSIH)	11	130	93.6	-0.47	4289.8	3090.42	-36.3	0.5415	1
Rv1096	-	Possible glycosyl hydrolase	16	57	80.1	0.49	2734.2	3845.14	23.1	0.5832	1
Rv1097c	-	Probable membrane glycine and proline rich protein	14	41.2	36.4	-0.18	1731.5	1529.88	-4.8	0.7188	1
Rv1098c	fum	Probable fumarase Fum (fumarate hydratase)	11	0	0	0	0	0	0	1	1
Rv1099c	glpX	Fructose 1,6-bisphosphatase GlpX	11	55.9	12.7	-2.13	1844.5	420.68	-43.1	0.0056	0.43271
Rv1100	-	hypothetical protein	9	77.9	71	-0.13	2104.1	1916.75	-6.9	0.7863	1
Rv1101c	-	hypothetical protein	18	421.4	479.4	0.19	22753.7	25885.5	58	0.6149	1
Rv1102c	mazF3	Toxin MazF3	7	215.7	257.1	0.25	4530.3	5398.65	41.3	0.7484	1
Rv1103c	mazE3	Possible antitoxin MazE3	6	195.4	232.3	0.25	3516.7	4181.15	36.9	0.6991	1
Rv1104	-	Possible para-nitrobenzyl esterase (fragment)	9	216.3	237.1	0.13	5841	6401.13	20.7	0.8432	1
Rv1105	-	Possible para-nitrobenzyl esterase (fragment)	11	157.2	174.2	0.15	5188.5	5749.42	17	0.8432	1
Rv1106c	-	3-beta-hydroxysteroid dehydrogenase	17	402.4	513.2	0.35	20520	26173.4	110.9	0.4875	1
Rv1107c	xseB	Probable exodeoxyribonuclease VII (small subunit) XseB (exonuclease VII small subunit)	2	149.1	154.5	0.05	894.5	926.73	5.4	0.8092	1
Rv1108c	xseA	Probable exodeoxyribonuclease VII (large subunit) XseA (exonuclease VII large subunit)	9	100.7	73	-0.46	2719.1	1970.18	-27.7	0.4809	1
Rv1109c	-	hypothetical protein	6	236	203.8	-0.21	4248.5	3668.29	-32.2	0.8056	1
Rv1110	lytB2	Probable LYTB-related protein LytB2	13	0.2	0	-0.29	8.6	0	-0.2	1	1
Rv1111c	-	hypothetical protein	22	47.8	40.5	-0.24	3152.3	2675.96	-7.2	0.6735	1
Rv1112	-	Probable GTP binding protein	8	62.4	44.9	-0.47	1497.4	1077.88	-17.5	0.4417	1
Rv1113	vapB32	Possible antitoxin VapB32	2	51.6	63.2	0.29	309.6	378.91	11.6	0.7958	1
Rv1114	vapC32	Possible toxin VapC32 Contains PIN domain	3	108.5	157.5	0.54	976.6	1417.09	48.9	0.4454	1
Rv1115	-	Possible exported protein	14	222.3	217.2	-0.03	9337.3	9121.97	-5.1	0.9528	1
Rv1116	-	Hypothetical protein	2	130.9	112.8	-0.22	785.4	676.6	-18.1	0.7016	1
Rv1116A	-	Conserved hypothetical protein (fragment)	5	197.5	165.2	-0.26	2962.8	2477.67	-32.3	0.7386	1
Rv1117	-	hypothetical protein	3	627.4	630.2	0.01	5646.9	5671.73	2.8	0.9902	1
Rv1118c	-	hypothetical protein	10	333.8	368.4	0.14	10013.8	11050.8	34.6	0.75	1
Rv1119c	-	Hypothetical protein	3	20.7	31.6	0.61	186.2	284.18	10.9	0.727	1
Rv1120c	-	hypothetical protein	4	53.3	41.1	-0.38	640	492.71	-12.3	0.7083	1
Rv1121	zwf1	Probable glucose-6-phosphate 1-dehydrogenase Zwf1 (G6PD)	23	61.9	74	0.26	4268.4	5107.64	12.2	0.6306	1
Rv1122	gnd2	Probable 6-phosphogluconate dehydrogenase,decarboxylating Gnd2	11	0	0	0	0	0	0	1	1
Rv1123c	bpoB	Possible peroxidase BpoB (non-haem peroxidase)	7	190.3	199.2	0.07	3995.3	4182.89	8.9	0.8636	1
Rv1124	ephC	Probable epoxide hydrolase EphC (epoxide hydratase)	12	66.4	72.4	0.12	2389.9	2605.73	6	0.8613	1
Rv1125	-	hypothetical protein	21	67	63.6	-0.07	4220	4008.88	-3.4	0.9373	1
Rv1126c	-	hypothetical protein	8	3.2	3	-0.1	77.8	72.53	-0.2	0.9502	1
Rv1127c	ppdK	Probable pyruvate, phosphate dikinase PpdK	18	4	5.5	0.46	216	296.8	1.5	0.6541	1
Rv1128c	-	hypothetical protein	27	27.6	29.5	0.1	2234.2	2390.62	1.9	0.8754	1
Rv1129c	-	Probable transcriptional regulator protein	22	17.3	6	-1.51	1139.7	398.95	-11.2	0.0172	1
Rv1130	prpD	Possible methylcitrate dehydratase PrpD	24	23.2	5.7	-2.03	1674	409.56	-17.6	0	0
Rv1131	prpC	Probable methylcitrate synthase PrpC	14	12.9	3.9	-1.73	543.5	163.8	-9	0.0039	0.30726
Rv1132	-	hypothetical protein	25	81.3	97.5	0.26	6096.1	7312.73	16.2	0.6211	1
Rv1133c	metE	Probable 5-methyltetrahydropteroyltriglutamate--homocysteine methyltransferase MetE (methionine synthase, vitamin-B12 independent isozyme)	31	0	0	0	0	0	0	1	1
Rv1134	-	Hypothetical protein	4	142.5	174.1	0.29	1709.5	2089.16	31.6	0.7373	1
Rv1135A	-	Possible acetyl-CoA acetyltransferase (acetoacetyl-CoA thiolase)	6	130.5	139.1	0.09	2348.5	2503.39	8.6	0.8898	1
Rv1135c	PPE16	PPE family protein PPE16	24	134.5	146	0.12	9686.6	10510.4	11.4	0.7821	1
Rv1136	-	Possible enoyl-CoA hydratase	2	132	94.8	-0.48	792.1	569.02	-37.2	0.5095	1
Rv1137c	-	Hypothetical protein	2	70.8	87	0.3	424.6	521.82	16.2	0.7313	1
Rv1138c	-	Possible oxidoreductase	13	134.2	142.1	0.08	5232.3	5542.11	7.9	0.9018	1
Rv1139c	-	hypothetical protein	9	134.9	150.5	0.16	3642.6	4062.65	15.6	0.8631	1
Rv1140	-	Probable integral membrane protein	10	36.2	45.3	0.32	1085.6	1359.32	9.1	0.6392	1
Rv1141c	echA11	Probable enoyl-CoA hydratase EchA11 (enoyl hydrase) (unsaturated acyl-CoA hydratase) (crotonase)	13	141.1	131.9	-0.1	5503.3	5144.4	-9.2	0.891	1
Rv1142c	echA10	Probable enoyl-CoA hydratase EchA10 (enoyl hydrase) (unsaturated acyl-CoA hydratase) (crotonase)	7	281.7	274.7	-0.04	5915.8	5767.79	-7	0.9681	1
Rv1143	mcr	Probable alpha-methylacyl-CoA racemase Mcr (2-methylacyl-CoA racemase) (2-arylpropionyl-CoA epimerase )	15	603.1	639	0.08	27141.4	28755.7	35.9	0.8556	1
Rv1144	-	Probable short-chain type dehydrogenase/reductase	10	302.5	261.8	-0.21	9075.3	7853.06	-40.7	0.6965	1
Rv1145	mmpL13a	Probable conserved transmembrane transport protein MmpL13a	10	158.5	175	0.14	4754.6	5250.73	16.5	0.8047	1
Rv1146	mmpL13b	Probable conserved transmembrane transport protein MmpL13b	21	333.8	325	-0.04	21032.1	20476.6	-8.8	0.908	1
Rv1147	-	hypothetical protein	9	154.6	146.4	-0.08	4173.3	3952.38	-8.2	0.8568	1
Rv1148c	-	hypothetical protein	19	229.5	236	0.04	13082.4	13450.9	6.5	0.9346	1
Rv1149	-	Possible transposase	5	119.7	99	-0.27	1794.8	1484.69	-20.7	0.6596	1
Rv1151c	-	Transcriptional regulatory protein	9	334.7	315.3	-0.09	9036.9	8513.59	-19.4	0.884	1
Rv1152	-	Probable transcriptional regulatory protein	5	193.9	207.9	0.1	2908.3	3119.09	14.1	0.8747	1
Rv1153c	omt	Probable O-methyltransferase Omt	18	230.6	247.1	0.1	12453.7	13341.7	16.4	0.8261	1
Rv1154c	-	Hypothetical protein	14	230.8	222.3	-0.05	9694.7	9336.72	-8.5	0.8996	1
Rv1155	-	Possible pyridoxamine 5'-phosphate oxidase (PNP/PMP oxidase) (pyridoxinephosphate oxidase) (PNPOX) (pyridoxine 5'-phosphate oxidase)	10	220.1	224.1	0.03	6603.3	6721.94	4	0.9622	1
Rv1156	-	hypothetical protein	12	196.2	185.8	-0.08	7062.1	6687.46	-10.4	0.916	1
Rv1157c	-	Conserved ala-, pro-rich protein	8	127.1	96.4	-0.4	3049.4	2312.79	-30.7	0.5329	1
Rv1158c	-	Conserved hypothetical ala-, pro-rich protein	11	67.1	81	0.27	2214.6	2671.69	13.9	0.7573	1
Rv1159	pimE	Mannosyltransferase PimE	25	14.6	5.9	-1.31	1092.1	440.21	-8.7	0.2341	1
Rv1159A	-	hypothetical protein	11	62.4	44.7	-0.48	2058.3	1474.53	-17.7	0.8505	1
Rv1160	mutT2	Probable mutator protein MutT2 (7,8-dihydro-8-oxoguanine-triphosphatase) (8-oxo-dGTPase)	4	40.1	46.9	0.23	480.8	562.23	6.8	0.8082	1
Rv1161	narG	Respiratory nitrate reductase (alpha chain) NarG	66	139.9	139.8	0	27700	27676.3	-0.1	0.9967	1
Rv1162	narH	Probable respiratory nitrate reductase (beta chain) NarH	34	265.3	254.8	-0.06	27056	25986.6	-10.5	0.8351	1
Rv1163	narJ	Probable respiratory nitrate reductase (delta chain) NarJ	13	180.3	167.3	-0.11	7033.5	6524.98	-13	0.8233	1
Rv1164	narI	Probable respiratory nitrate reductase (gamma chain) NarI	18	144.5	138.8	-0.06	7804.6	7494.59	-5.7	0.8758	1
Rv1165	typA	Possible GTP-binding translation elongation factor TypA (tyrosine phosphorylated protein A) (GTP-binding protein)	15	280.4	247.2	-0.18	12617.3	11123.6	-33.2	0.7182	1
Rv1166	lpqW	Probable conserved lipoprotein LpqW	22	0	0	0	0	0	0	1	1
Rv1167c	-	Probable transcriptional regulatory protein	9	27.1	40.3	0.58	730.7	1088.8	13.3	0.3502	1
Rv1168c	PPE17	PPE family protein PPE17	14	236	261.3	0.15	9913.9	10973	25.2	0.8144	1
Rv1169c	lipX	PE family protein Possible lipase LipX	3	243.2	227.6	-0.1	2188.8	2048.4	-15.6	0.8984	1
Rv1170	mshB	N-acetyl-1-D-myo-inosityl-2-amino-2-deoxy-alpha- D-glucopyranoside deacetylase MshB (GlcNAc-Ins deacetylase)	11	181.1	127.3	-0.51	5975.1	4200.29	-53.8	0.3647	1
Rv1171	-	hypothetical protein	5	140.4	152.3	0.12	2105.7	2283.99	11.9	0.914	1
Rv1172c	PE12	PE family protein PE12	15	134	139.2	0.06	6028.5	6265.62	5.3	0.9374	1
Rv1173	fbiC	Probable F420 biosynthesis protein FbiC	38	84.1	93.2	0.15	9583.3	10620.7	9.1	0.7127	1
Rv1174c	TB8.4	Low molecular weight T-cell antigen TB8.4	7	596.8	536.8	-0.15	12532.5	11273.2	-60	0.8206	1
Rv1175c	fadH	Probable NADPH dependent 2,4-dienoyl-CoA reductase FadH (2,4-dienoyl coenzyme A reductase) (4-enoyl-CoA reductase)	23	156.2	167.3	0.1	10776.5	11541.7	11.1	0.8531	1
Rv1176c	-	hypothetical protein	13	159.1	174.6	0.13	6205.4	6809.78	15.5	0.8199	1
Rv1177	fdxC	Probable ferredoxin FdxC	6	0	0	0	0	0	0	1	1
Rv1178	-	Probable aminotransferase	20	84	96.9	0.21	5039.7	5813.41	12.9	0.5958	1
Rv1179c	-	hypothetical protein	37	155.4	142.2	-0.13	17253.2	15789.3	-13.2	0.7301	1
Rv1180	pks3	Probable polyketide beta-ketoacyl synthase Pks3	23	87.5	137.5	0.65	6035.3	9485.23	50	0.1193	1
Rv1181	pks4	Probable polyketide beta-ketoacyl synthase Pks4	63	89.8	143.9	0.68	16975.3	27192.2	54.1	0.0011	0.1105
Rv1182	papA3	Probable conserved polyketide synthase associated protein PapA3	38	91.2	144.9	0.67	10392.9	16513.5	53.7	0.0221	1
Rv1183	mmpL10	Probable conserved transmembrane transport protein MmpL10	50	50.2	22.5	-1.16	7526.8	3379.58	-27.6	0	0
Rv1184c	-	Possible exported protein	21	149.6	299.1	1	9426.9	18845.1	149.5	0.0255	1
Rv1185c	fadD21	Probable fatty-acid-AMP ligase FadD21 (fatty-acid-AMP synthetase) (fatty-acid-AMP synthase)	28	318.1	515.7	0.7	26724.2	43318.1	197.5	0.0084	0.58192
Rv1186c	-	hypothetical protein	18	34.8	33	-0.07	1877.9	1783.32	-1.8	0.862	1
Rv1187	rocA	Probable pyrroline-5-carboxylate dehydrogenase RocA	22	20.7	15.8	-0.39	1363	1040.43	-4.9	0.4933	1
Rv1188	-	Probable proline dehydrogenase	21	50.9	56.7	0.16	3204	3574.36	5.9	0.8631	1
Rv1189	sigI	Possible alternative RNA polymerase sigma factor SigI	6	57.4	51.3	-0.16	1032.3	922.99	-6.1	0.8645	1
Rv1190	-	hypothetical protein	9	84.2	71.2	-0.24	2274.4	1922.61	-13	0.7824	1
Rv1191	-	hypothetical protein	8	169.8	184.3	0.12	4074.5	4423.28	14.5	0.8752	1
Rv1192	-	hypothetical protein	13	103.3	91	-0.18	4030.4	3550.57	-12.3	0.7298	1
Rv1193	fadD36	Probable fatty-acid-CoA ligase FadD36 (fatty-acid-CoA synthetase) (fatty-acid-CoA synthase)	18	37	18.2	-1.02	1996.3	983.18	-18.8	0.1782	1
Rv1194c	-	hypothetical protein	16	197.8	172.6	-0.2	9495.6	8286.5	-25.2	0.7335	1
Rv1195	PE13	PE family protein PE13	5	540.8	546.3	0.01	8111.5	8194.07	5.5	0.9801	1
Rv1196	PPE18	PPE family protein PPE18	7	381.4	272.3	-0.49	8010	5717.49	-109.2	0.3531	1
Rv1197	esxK	ESAT-6 like protein EsxK (ESAT-6 like protein 3)	2	587.5	665.4	0.18	3524.8	3992.35	77.9	0.7943	1
Rv1198	esxL	Putative ESAT-6 like protein EsxL (ESAT-6 like protein 4)	3	92	90.5	-0.02	828	814.8	-1.5	0.9752	1
Rv1199c	-	Possible transposase	15	130.3	137.6	0.08	5864.3	6190.42	7.2	0.8354	1
Rv1200	-	Probable conserved integral membrane transport protein	24	211.8	218.6	0.05	15249.3	15740.5	6.8	0.9003	1
Rv1201c	dapD	Tetrahydrodipicolinate N-succinyltransferase DapD	10	0	0	0	0	0	0	1	1
Rv1202	dapE	Probable succinyl-diaminopimelate desuccinylase DapE	15	0	0	0	0	0	0	1	1
Rv1203c	-	Hypothetical protein	6	37.4	39.1	0.07	672.4	704.28	1.8	0.9217	1
Rv1204c	-	hypothetical protein	16	208.5	187.6	-0.15	10006	9004.19	-20.9	0.6509	1
Rv1205	-	hypothetical protein	12	148.5	202.9	0.45	5345.5	7303.68	54.4	0.3919	1
Rv1206	fadD6	Probable fatty-acid-CoA ligase FadD6 (fatty-acid-CoA synthetase) (fatty-acid-CoA synthase)	29	49.2	76.4	0.64	4279.2	6648.52	27.2	0.1135	1
Rv1207	folP2	Dihydropteroate synthase 2 FolP2 (DHPS 2) (dihydropteroate pyrophosphorylase 2)	10	123.7	71	-0.8	3710	2128.52	-52.7	0.1836	1
Rv1208	gpgS	Probable glucosyl-3-phosphoglycerate synthase GpgS	12	5	2.6	-0.96	180	92.85	-2.4	0.3574	1
Rv1209	-	hypothetical protein	4	175.4	146.5	-0.26	2104.3	1758.54	-28.8	0.7236	1
Rv1210	tagA	Probable DNA-3-methyladenine glycosylase I TagA (tag I) (3-methyladenine-DNA glycosylase I, constitutive) (DNA-3-methyladenine glycosidase I)	11	207.4	177.5	-0.22	6843.9	5858.45	-29.9	0.7044	1
Rv1211	-	hypothetical protein	2	0	0	0	0	0	0	1	1
Rv1212c	glgA	Putative glycosyl transferase GlgA	27	209	262.2	0.33	16926	21239.8	53.3	0.4421	1
Rv1213	glgC	Glucose-1-phosphate adenylyltransferase GlgC (ADP-glucose synthase) (ADP-glucose pyrophosphorylase)	27	316.8	247.5	-0.36	25659.4	20047.4	-69.3	0.4007	1
Rv1214c	PE14	PE family protein PE14	5	46.3	69.6	0.59	694.9	1043.65	23.2	0.3416	1
Rv1215c	-	hypothetical protein	23	110.9	125	0.17	7654.5	8625.1	14.1	0.7527	1
Rv1216c	-	Probable conserved integral membrane protein	15	143.6	195.9	0.45	6462.7	8815.85	52.3	0.4009	1
Rv1217c	-	Probable tetronasin-transport integral membrane protein ABC transporter	18	59.9	66.7	0.15	3235.4	3600.73	6.8	0.7889	1
Rv1218c	-	Probable tetronasin-transport ATP-binding protein ABC transporter	6	189.6	204.3	0.11	3413.6	3677.47	14.7	0.8838	1
Rv1219c	-	Probable transcriptional regulatory protein	10	105	127.8	0.28	3148.8	3832.77	22.8	0.5534	1
Rv1220c	-	Probable methyltransferase	10	194.4	201.4	0.05	5832.6	6041.65	7	0.9384	1
Rv1221	sigE	Alternative RNA polymerase sigma factor SigE	16	55.1	73.9	0.43	2642.5	3549.54	18.9	0.6389	1
Rv1222	rseA	Anti-sigma factor RseA	2	462.1	213.9	-1.11	2772.5	1283.47	-248.2	0.4126	1
Rv1223	htrA	Probable serine protease HtrA (DEGP protein)	17	0	0	0	0	0	0	1	1
Rv1224	tatB	Probable protein TatB	5	0	0	0	0	0	0	1	1
Rv1225c	-	hypothetical protein	6	286.4	263.8	-0.12	5154.5	4748.94	-22.5	0.7936	1
Rv1226c	-	Probable transmembrane protein	15	91.6	110.2	0.27	4122.1	4960.63	18.6	0.6324	1
Rv1227c	-	Probable transmembrane protein	6	71.6	154.1	1.11	1288.3	2773.24	82.5	0.2462	1
Rv1228	lpqX	Probable lipoprotein LpqX	8	475.7	502.7	0.08	11417.7	12063.9	26.9	0.8823	1
Rv1229c	mrp	Probable Mrp-related protein Mrp	14	0	0	0	0	0	0	1	1
Rv1230c	-	Possible membrane protein	20	149.5	128.2	-0.22	8970.2	7689.08	-21.4	0.6827	1
Rv1231c	-	Probable membrane protein	7	201	234	0.22	4221	4914.01	33	0.7325	1
Rv1232c	-	hypothetical protein	8	218.3	210.7	-0.05	5239.5	5057.97	-7.6	0.9334	1
Rv1233c	-	hypothetical protein	18	168.9	193.7	0.2	9118.1	10458.6	24.8	0.7919	1
Rv1234	-	Probable transmembrane protein	8	184.9	194	0.07	4436.9	4656.74	9.2	0.9338	1
Rv1235	lpqY	Probable sugar-binding lipoprotein LpqY	28	58.4	58.6	0	4909.6	4918.58	0.1	0.9968	1
Rv1236	sugA	Probable sugar-transport integral membrane protein ABC transporter SugA	18	105.3	115.5	0.13	5684	6238.47	10.3	0.7995	1
Rv1237	sugB	Probable sugar-transport integral membrane protein ABC transporter SugB	11	52.7	69	0.39	1738.5	2277.3	16.3	0.6745	1
Rv1238	sugC	Probable sugar-transport ATP-binding protein ABC transporter SugC	24	82.3	90.1	0.13	5927.5	6486.28	7.8	0.8426	1
Rv1239c	corA	Possible magnesium and cobalt transport transmembrane protein CorA	23	109.7	82.8	-0.41	7569.2	5715.92	-26.9	0.4404	1
Rv1240	mdh	Probable malate dehydrogenase Mdh	3	0	0	0	0	0	0	1	1
Rv1241	vapB33	Possible antitoxin VapB33	1	40.1	53.1	0.4	120.4	159.42	13	0.4949	1
Rv1242	vapC33	Possible toxin VapC33 Contains PIN domain	9	115.8	104.8	-0.14	3126.1	2829.33	-11	0.7709	1
Rv1243c	PE_PGRS23	PE-PGRS family protein PE_PGRS23	15	181	155.2	-0.22	8145.9	6982.89	-25.8	0.6695	1
Rv1244	lpqZ	Probable lipoprotein LpqZ	8	91.3	95.8	0.07	2190.6	2299.34	4.5	0.9522	1
Rv1245c	-	Probable short-chain type dehydrogenase/reductase	13	133.2	137.7	0.05	5194.4	5369.47	4.5	0.9252	1
Rv1246c	relE	Toxin RelE	7	207	230.7	0.16	4347.2	4844.4	23.7	0.7428	1
Rv1247c	relB	Antitoxin RelB	4	69.1	77.6	0.17	828.7	931.21	8.5	0.7835	1
Rv1248c	-	Multifunctional alpha-ketoglutarate metabolic enzyme	41	0.3	0.2	-1.17	41.7	18.5	-0.2	0.4954	1
Rv1249c	-	Possible membrane protein	11	317.9	375.2	0.24	10489.8	12380.9	57.3	0.7498	1
Rv1250	-	Probable drug-transport integral membrane protein	26	115.9	119.3	0.04	9037.6	9308.06	3.5	0.8911	1
Rv1251c	-	hypothetical protein	53	113.7	104.3	-0.12	18083.3	16590.6	-9.4	0.7647	1
Rv1252c	lprE	Probable lipoprotein LprE	7	279.5	296.1	0.08	5869.6	6218.23	16.6	0.8294	1
Rv1253	deaD	Probable cold-shock DeaD-box protein A homolog DeaD (ATP-dependent RNA helicase dead homolog)	32	120.2	142.2	0.24	11535	13650.4	22	0.7233	1
Rv1254	-	Probable acyltransferase	26	5.7	10.4	0.86	444.8	808.51	4.7	0.7438	1
Rv1255c	-	Probable transcriptional regulatory protein	8	120.4	129.1	0.1	2890.2	3098.43	8.7	0.88	1
Rv1256c	cyp130	Probable cytochrome P450 130 Cyp130	14	182	182.6	0	7645.9	7668.76	0.5	0.9933	1
Rv1257c	-	Probable oxidoreductase	15	85.4	86.8	0.02	3842.2	3905.78	1.4	0.9686	1
Rv1258c	-	Probable conserved integral membrane transport protein	21	221.4	210.2	-0.07	13948.8	13245.4	-11.2	0.8711	1
Rv1259	udgB	Probable uracil DNA glycosylase, UdgB	11	36.1	30.1	-0.26	1191.7	992.53	-6	0.5254	1
Rv1260	-	Probable oxidoreductase	24	73.8	75.3	0.03	5312	5421.62	1.5	0.9625	1
Rv1261c	-	hypothetical protein	10	73.1	86.4	0.24	2192	2592.66	13.4	0.6945	1
Rv1262c	-	Hypothetical hit-like protein	4	68.2	69.2	0.02	818.4	830.61	1	0.9618	1
Rv1263	amiB2	Probable amidase AmiB2 (aminohydrolase)	21	95.7	98.1	0.03	6031.5	6177.44	2.3	0.9394	1
Rv1264	-	Adenylyl cyclase (ATP pyrophosphate-lyase) (adenylate cyclase)	13	202.5	188.6	-0.1	7895.7	7356.65	-13.8	0.8402	1
Rv1265	-	hypothetical protein	11	28.5	38.6	0.44	940.3	1273.5	10.1	0.6893	1
Rv1266c	pknH	Probable transmembrane serine/threonine-protein kinase H PknH (protein kinase H) (STPK H)	26	191.6	186.2	-0.04	14941	14525.3	-5.3	0.9139	1
Rv1267c	embR	Probable transcriptional regulatory protein EmbR	19	97.9	94.8	-0.05	5582.9	5403.25	-3.2	0.9408	1
Rv1268c	-	Hypothetical protein	11	401.5	371.5	-0.11	13249.8	12259.9	-30	0.8805	1
Rv1269c	-	Conserved probable secreted protein	7	83.7	89.8	0.1	1757.3	1885.66	6.1	0.845	1
Rv1270c	lprA	Possible lipoprotein LprA	10	119.7	136.2	0.19	3591	4087.43	16.5	0.863	1
Rv1271c	-	Conserved hypothetical secreted protein	5	141.1	144.6	0.03	2117.1	2168.36	3.4	0.9558	1
Rv1272c	-	Probable drugs-transport transmembrane ATP-binding protein ABC transporter	28	0.2	5	4.34	20.6	417.09	4.7	0.0224	1
Rv1273c	-	Probable drugs-transport transmembrane ATP-binding protein ABC transporter	29	0.3	3.3	3.4	26.8	283.95	3	0.0006	0.06516
Rv1274	lprB	Possible lipoprotein LprB	3	0	0	0	0	0	0	1	1
Rv1275	lprC	Possible lipoprotein LprC	6	0	0	0	0	0	0	1	1
Rv1276c	-	hypothetical protein	6	23.9	29.3	0.3	430.2	528.12	5.4	0.7562	1
Rv1277	-	hypothetical protein	19	94.9	85	-0.16	5408	4847.55	-9.8	0.6648	1
Rv1278	-	Hypothetical protein	24	42.3	38.6	-0.13	3044.2	2780.11	-3.7	0.7457	1
Rv1279	-	Probable dehydrogenase FAD flavoprotein GMC oxidoreductase	25	192.2	149.2	-0.37	14416.8	11188.2	-43	0.4301	1
Rv1280c	oppA	Probable periplasmic oligopeptide-binding lipoprotein OppA	25	68.5	77.9	0.19	5136.9	5842.69	9.4	0.5186	1
Rv1281c	oppD	Probable oligopeptide-transport ATP-binding protein ABC transporter OppD	25	31.9	29.8	-0.1	2393.4	2237.32	-2.1	0.9079	1
Rv1282c	oppC	Probable oligopeptide-transport integral membrane protein ABC transporter OppC	15	40.5	42.1	0.05	1824.5	1893.52	1.5	0.9369	1
Rv1283c	oppB	Probable oligopeptide-transport integral membrane protein ABC transporter OppB	17	45.7	69.2	0.6	2330.4	3528.22	23.5	0.4462	1
Rv1284	canA	Beta-carbonic anhydrase	4	12.7	9.5	-0.43	152.7	113.52	-3.3	0.6583	1
Rv1285	cysD	Probable sulfate adenylyltransferase subunit 2 CysD	9	0	0	0	0	0	0	1	1
Rv1286	cysN	Probable bifunctional enzyme CysN/CysC: sulfate adenyltransferase (subunit 1) + adenylylsulfate kinase	27	5.6	4.9	-0.19	451.9	395.71	-0.7	0.7954	1
Rv1287	-	hypothetical protein	10	62	83.2	0.42	1861.4	2496.12	21.2	0.56	1
Rv1288	-	hypothetical protein	32	297.8	288.1	-0.05	28591.7	27656.7	-9.7	0.8395	1
Rv1289	-	hypothetical protein	10	97.6	102.8	0.07	2928.6	3083.76	5.2	0.9034	1
Rv1290A	-	Hypothetical protein	7	59.1	53.1	-0.15	1240.7	1115.67	-6	0.8181	1
Rv1290c	-	hypothetical protein	32	269.4	269.5	0	25861.1	25872.6	0.1	0.9983	1
Rv1291c	-	Conserved hypothetical secreted protein	2	17.4	25.9	0.57	104.6	155.17	8.4	0.5104	1
Rv1292	argS	Probable arginyl-tRNA synthetase ArgS (ARGRS) (arginine--tRNA ligase)	33	0	0	0	0	0	0	1	1
Rv1293	lysA	Diaminopimelate decarboxylase LysA (DAP decarboxylase)	24	0	0	0	0	0	0	1	1
Rv1294	thrA	Probable homoserine dehydrogenase ThrA	20	0	0	0	0	0	0	1	1
Rv1295	thrC	Threonine synthase ThrC (ts)	17	0	0	0	0	0	0	1	1
Rv1296	thrB	Probable homoserine kinase ThrB	14	0	0	0	0	0	0	1	1
Rv1297	rho	Probable transcription termination factor Rho homolog	17	0	0	0	0	0	0	1	1
Rv1298	rpmE	50S ribosomal protein L31 RpmE	6	0	0	0	0	0	0	1	1
Rv1299	prfA	Probable peptide chain release factor 1 PrfA (RF-1)	14	0	0	0	0	0	0	1	1
Rv1300	hemK	Probable HemK protein homolog HemK	14	0.8	0.4	-1.02	35.4	17.42	-0.4	0.6158	1
Rv1301	-	hypothetical protein	10	0	0	0	0	0	0	1	1
Rv1302	rfe	Probable undecapaprenyl-phosphate alpha-N-acetylglucosaminyltransferase Rfe (UDP-GlcNAc transferase)	16	0	0	0	0	0	0	1	1
Rv1303	-	hypothetical protein	4	39.3	32.7	-0.26	471.3	392.29	-6.6	0.7599	1
Rv1304	atpB	Probable ATP synthase a chain AtpB (protein 6)	10	0	0	0	0	0	0	1	1
Rv1305	atpE	Probable ATP synthase C chain AtpE (lipid-binding protein) (dicyclohexylcarbodiimide-binding protein)	6	0	0	0	0	0	0	1	1
Rv1306	atpF	Probable ATP synthase B chain AtpF	3	0	0	0	0	0	0	1	1
Rv1307	atpH	Probable ATP synthase delta chain AtpH	15	0	0	0	0	0	0	1	1
Rv1308	atpA	Probable ATP synthase alpha chain AtpA	21	0	0	0	0	0	0	1	1
Rv1309	atpG	Probable ATP synthase gamma chain AtpG	16	0	0	0	0	0	0	1	1
Rv1310	atpD	Probable ATP synthase beta chain AtpD	18	0	0	0	0	0	0	1	1
Rv1311	atpC	Probable ATP synthase epsilon chain AtpC	1	0	0	0	0	0	0	1	1
Rv1312	-	Conserved hypothetical secreted protein	8	6.7	5.9	-0.18	161.2	142.3	-0.8	0.8463	1
Rv1313c	-	Possible transposase	15	160.4	170.1	0.08	7219.5	7654.1	9.7	0.8986	1
Rv1314c	-	hypothetical protein	12	214.7	168.8	-0.35	7729	6077	-45.9	0.7195	1
Rv1315	murA	Probable UDP-N-acetylglucosamine 1-carboxyvinyltransferase MurA	13	0	0	0	0	0	0	1	1
Rv1316c	ogt	Methylated-DNA--protein-cysteine methyltransferase Ogt (6-O-methylguanine-DNA methyltransferase) (O-6-methylguanine-DNA-alkyltransferase)	7	277.9	298.2	0.1	5835.1	6261.16	20.3	0.8939	1
Rv1317c	alkA	Probable bifunctional regulatory protein and DNA repair enzyme AlkA (regulatory protein of adaptative response) (methylphosphotriester-DNA--protein-cysteine S-methyltransferase)	10	157.9	145.2	-0.12	4737.9	4354.66	-12.8	0.8126	1
Rv1318c	-	Possible adenylate cyclase (ATP pyrophosphate-lyase) (adenylyl cyclase)	17	299.2	297.2	-0.01	15258.5	15155.5	-2	0.9821	1
Rv1319c	-	Possible adenylate cyclase (ATP pyrophosphate-lyase) (adenylyl cyclase)	28	316.3	302.4	-0.06	26571.1	25403.5	-13.9	0.8289	1
Rv1320c	-	Possible adenylate cyclase (ATP pyrophosphate-lyase) (adenylyl cyclase)	27	315.1	376	0.26	25520.7	30456.7	60.9	0.4785	1
Rv1321	-	hypothetical protein	9	232.6	255.5	0.14	6279.7	6898.52	22.9	0.7445	1
Rv1322	-	hypothetical protein	5	177.2	200.1	0.17	2658.3	3000.83	22.8	0.7266	1
Rv1322A	-	hypothetical protein	6	91.5	82	-0.16	1646.8	1475.83	-9.5	0.8493	1
Rv1323	fadA4	Probable acetyl-CoA acetyltransferase FadA4 (acetoacetyl-CoA thiolase)	12	214.5	239.5	0.16	7722.2	8623.54	25	0.7038	1
Rv1324	-	Possible thioredoxin	5	32.8	25.3	-0.38	491.7	378.96	-7.5	0.5708	1
Rv1325c	PE_PGRS24	PE-PGRS family protein PE_PGRS24	8	55.3	40.6	-0.45	1327.6	975.06	-14.7	0.5873	1
Rv1326c	glgB	1,4-alpha-glucan branching enzyme GlgB (glycogen branching enzyme)	41	0	0	0	0	0	0	1	1
Rv1327c	glgE	Probable glucanase GlgE	35	0	0	0	0	0	0	1	1
Rv1328	glgP	Probable glycogen phosphorylase GlgP	40	31	57.2	0.88	3717	6863.62	26.2	0.0239	1
Rv1329c	dinG	Probable ATP-dependent helicase DinG	23	95.3	102.6	0.11	6575.6	7079.06	7.3	0.867	1
Rv1330c	pncB1	Nicotinic acid phosphoribosyltransferase PncB1	23	75	64.7	-0.21	5172.6	4462.03	-10.3	0.6453	1
Rv1331	-	hypothetical protein	5	156.1	144.3	-0.11	2341.6	2164.15	-11.8	0.8063	1
Rv1332	-	Probable transcriptional regulatory protein	6	49.3	24.2	-1.03	888.2	436.19	-25.1	0.2618	1
Rv1333	-	Probable hydrolase	10	61.3	33.3	-0.88	1839.8	999.53	-28	0.2603	1
Rv1334	mec	Possible hydrolase	10	170.9	196.6	0.2	5125.7	5899.24	25.8	0.8107	1
Rv1335	cysO	Sulfur carrier protein CysO	4	386.1	199.5	-0.95	4633.3	2393.97	-186.6	0.0551	1
Rv1336	cysM	Cysteine synthase B CysM (CSASE B) (O-phosphoserine sulfhydrylase B) (O-phosphoserine (thiol)-lyase B)	16	241.5	113	-1.1	11594.2	5425.01	-128.5	0.0243	1
Rv1337	-	Probable integral membrane protein	12	213.7	65.9	-1.7	7694.2	2373.8	-147.8	0.0001	0.01182
Rv1338	murI	Probable glutamate racemase MurI	16	0	0	0	0	0	0	1	1
Rv1339	-	hypothetical protein	16	1.2	0.2	-2.45	58.9	10.79	-1	0.1518	1
Rv1340	rphA	Probable ribonuclease RphA (RNase PH) (tRNA nucleotidyltransferase)	13	0.5	0.5	-0.03	18.9	18.5	0	1	1
Rv1341	-	hypothetical protein	5	68.4	38.7	-0.82	1026.4	580.68	-29.7	0.4128	1
Rv1342c	-	hypothetical protein	5	0.7	0	-0.75	10.3	0	-0.7	1	1
Rv1343c	lprD	Probable conserved lipoprotein LprD	11	1.4	0.9	-0.7	45.7	28.21	-0.5	0.6711	1
Rv1344	mbtL	Acyl carrier protein (ACP) MbtL	8	370.3	230.8	-0.68	8886.5	5538.31	-139.5	0.226	1
Rv1345	mbtM	Probable fatty acyl-AMP ligase MbtM	23	177.5	132.8	-0.42	12245.9	9162.61	-44.7	0.3581	1
Rv1346	mbtN	Acyl-CoA dehydrogenase MbtN	13	42.7	38.2	-0.16	1667	1491.5	-4.5	0.7336	1
Rv1347c	mbtK	Lysine N-acetyltransferase MbtK	13	32.9	29.1	-0.18	1283.2	1136.36	-3.8	0.8124	1
Rv1348	irtA	Iron-regulated transporter IrtA	37	5.7	2.4	-1.23	635.2	271.58	-3.3	0.1946	1
Rv1349	irtB	Iron-regulated transporter IrtB	17	0.5	0.3	-0.62	26.8	17.42	-0.2	1	1
Rv1350	fabG2	Probable 3-oxoacyl-[acyl-carrier protein] reductase FabG2 (3-ketoacyl-acyl carrier protein reductase)	12	50.1	53.8	0.1	1804.4	1937.28	3.7	0.8478	1
Rv1351	-	Hypothetical protein	10	66.1	68.2	0.05	1982.5	2046.55	2.1	0.9524	1
Rv1352	-	hypothetical protein	5	228.9	196.9	-0.22	3433.3	2953.04	-32	0.7589	1
Rv1353c	-	Probable transcriptional regulatory protein	12	47.2	52.9	0.17	1698.1	1904.51	5.7	0.8041	1
Rv1354c	-	hypothetical protein	40	55.6	69.6	0.32	6674.6	8353.22	14	0.526	1
Rv1355c	moeY	Possible molybdopterin biosynthesis protein MoeY	36	32.5	35.5	0.12	3512.1	3829.72	2.9	0.8101	1
Rv1356c	-	Hypothetical protein	25	58.5	61.8	0.08	4390.7	4634.57	3.3	0.8649	1
Rv1357c	-	hypothetical protein	12	88.3	92.3	0.06	3179.7	3321.66	3.9	0.8849	1
Rv1358	-	Probable transcriptional regulatory protein	66	132.1	133.9	0.02	26149.6	26512.9	1.8	0.9534	1
Rv1359	-	Probable transcriptional regulatory protein	17	117.5	114.8	-0.03	5992.1	5854.84	-2.7	0.9606	1
Rv1360	-	Probable oxidoreductase	12	322.4	330	0.03	11604.8	11880.4	7.7	0.9289	1
Rv1361c	PPE19	PPE family protein PPE19	10	161.8	173.4	0.1	4854.7	5201.32	11.6	0.839	1
Rv1362c	-	Possible membrane protein	13	131.5	158.5	0.27	5128.5	6183.08	27	0.5916	1
Rv1363c	-	Possible membrane protein	6	127.2	113.2	-0.17	2290.4	2037.19	-14.1	0.79	1
Rv1364c	-	Possible sigma factor regulatory protein	31	74.3	68.4	-0.12	6912.8	6357.02	-6	0.8178	1
Rv1365c	rsfA	Anti-anti-sigma factor RsfA (anti-sigma factor antagonist) (regulator of sigma F A)	5	97.6	101.2	0.05	1463.7	1517.85	3.6	0.9281	1
Rv1366	-	Hypothetical protein	17	132.7	109.6	-0.28	6766.4	5589.3	-23.1	0.6914	1
Rv1366A	-	hypothetical protein	5	342.4	298.5	-0.2	5135.6	4477.28	-43.9	0.7459	1
Rv1367c	-	hypothetical protein	13	191.8	211.7	0.14	7481.9	8256.33	19.9	0.7292	1
Rv1368	lprF	Probable conserved lipoprotein LprF	7	278.4	331.3	0.25	5847.4	6958.24	52.9	0.5342	1
Rv1369c	-	Probable transposase	23	162.2	172.6	0.09	11194.5	11908.6	10.3	0.7948	1
Rv1370c	-	Putative transposase for insertion sequence element IS6110 (fragment)	4	150	159.6	0.09	1800.2	1915.13	9.6	0.892	1
Rv1371	-	Probable conserved membrane protein	28	33.2	28.6	-0.22	2790.4	2402.21	-4.6	0.7034	1
Rv1372	-	hypothetical protein	18	83.8	88.4	0.08	4522.8	4773.48	4.6	0.9003	1
Rv1373	-	Glycolipid sulfotransferase	17	347.9	338.6	-0.04	17742.9	17268.8	-9.3	0.8999	1
Rv1374c	-	Hypothetical protein	12	397.6	344	-0.21	14315	12385.6	-53.6	0.5759	1
Rv1375	-	hypothetical protein	20	396.8	401.7	0.02	23806	24100.5	4.9	0.9675	1
Rv1376	-	hypothetical protein	14	237.6	226.4	-0.07	9977.6	9507.8	-11.2	0.8789	1
Rv1377c	-	Putative transferase	10	100.9	82.9	-0.28	3025.9	2487.28	-18	0.6534	1
Rv1378c	-	hypothetical protein	19	163.1	164	0.01	9298.9	9350.75	0.9	0.9903	1
Rv1379	pyrR	Probable pyrimidine operon regulatory protein PyrR	7	18.6	9.1	-1.03	389.6	190.43	-9.5	0.4575	1
Rv1380	pyrB	Probable aspartate carbamoyltransferase PyrB (ATCase) (aspartate transcarbamylase)	12	0	0	0	0	0	0	1	1
Rv1381	pyrC	Probable dihydroorotase PyrC (DHOase)	9	0	0	0	0	0	0	1	1
Rv1382	-	Probable export or membrane protein	6	0	0	0	0	0	0	1	1
Rv1383	carA	Probable carbamoyl-phosphate synthase small chain CarA (carbamoyl-phosphate synthetase glutamine chain)	10	0	0	0	0	0	0	1	1
Rv1384	carB	Probable carbamoyl-phosphate synthase large chain CarB (carbamoyl-phosphate synthetase ammonia chain)	42	0	0	0	0	0	0	1	1
Rv1385	pyrF	Probable orotidine 5'-phosphate decarboxylase PyrF (OMP decarboxylase) (ompdecase)	5	0	0	0	0	0	0	1	1
Rv1386	PE15	PE family protein PE15	5	106.6	90.4	-0.24	1599.1	1356.57	-16.2	0.706	1
Rv1387	PPE20	PPE family protein PPE20	24	276.3	262	-0.08	19891.1	18860.6	-14.3	0.8382	1
Rv1388	mihF	Putative integration host factor MihF	5	67.1	66.6	-0.01	1006.3	999.12	-0.5	0.988	1
Rv1389	gmk	Probable guanylate kinase Gmk	6	0	0	0	0	0	0	1	1
Rv1390	rpoZ	Probable DNA-directed RNA polymerase (omega chain) RpoZ (transcriptase omega chain) (RNA polymerase omega subunit)	6	0	0	0	0	0	0	1	1
Rv1391	dfp	Probable DNA/pantothenate metabolism flavoprotein homolog Dfp	15	0	0	0	0	0	0	1	1
Rv1392	metK	Probable S-adenosylmethionine synthetase MetK (mat) (AdoMet synthetase) (methionine adenosyltransferase)	17	0	0	0	0	0	0	1	1
Rv1393c	-	Probable monoxygenase	24	241.8	237.4	-0.03	17410.3	17095	-4.4	0.9379	1
Rv1394c	cyp132	Probable cytochrome P450 132 Cyp132	18	136.1	133.2	-0.03	7351.6	7193.27	-2.9	0.9511	1
Rv1395	-	Transcriptional regulatory protein	13	163	175.5	0.11	6356.8	6843.38	12.5	0.887	1
Rv1396c	PE_PGRS25	PE-PGRS family protein PE_PGRS25	12	48.8	62.3	0.35	1757.6	2244.1	13.5	0.6578	1
Rv1397c	vapC10	Possible toxin VapC10	6	201.2	179.7	-0.16	3622.3	3235.4	-21.5	0.9318	1
Rv1398c	vapB10	Possible antitoxin VapB10	3	128.1	160.3	0.32	1152.5	1442.77	32.3	0.5619	1
Rv1399c	nlhH	Probable non lipolytic carboxylesterase NlhH	14	61	58.1	-0.07	2563.2	2438.53	-3	0.9196	1
Rv1400c	lipI	Probable lipase LipH	15	17.8	18	0.02	802	810.66	0.2	0.9817	1
Rv1401	-	Possible membrane protein	5	24.4	30.5	0.32	365.5	457.51	6.1	0.7856	1
Rv1402	priA	Putative primosomal protein N' PriA (replication factor Y)	22	0	0	0	0	0	0	1	1
Rv1403c	-	Putative methyltransferase	13	88.7	73	-0.28	3458	2848.12	-15.6	0.7648	1
Rv1404	-	Probable transcriptional regulatory protein	5	0	0.5	0.6	0	7.72	0.5	1	1
Rv1405c	-	Putative methyltransferase	10	276.5	271.1	-0.03	8294.9	8133.82	-5.4	0.9332	1
Rv1406	fmt	Probable methionyl-tRNA formyltransferase Fmt	9	0	0	0	0	0	0	1	1
Rv1407	fmu	Probable Fmu protein (sun protein)	19	91.3	96.8	0.09	5201.6	5518.21	5.6	0.8485	1
Rv1408	rpe	Probable ribulose-phosphate 3-epimerase Rpe (PPE) (R5P3E) (pentose-5-phosphate 3-epimerase)	11	0	0	0	0	0	0	1	1
Rv1409	ribG	Probable bifunctional riboflavin biosynthesis protein RibG : diaminohydroxyphosphoribosylaminopyrimidine deaminase (riboflavin-specific deaminase) + 5-amino-6-(5-phosphoribosylamino) uracil reductase (HTP reductase)	12	0	0	0	0	0	0	1	1
Rv1410c	-	Aminoglycosides/tetracycline-transport integral membrane protein	27	73.1	61.1	-0.26	5918.2	4951.73	-11.9	0.6922	1
Rv1411c	lprG	Conserved lipoprotein LprG	8	38.7	27.3	-0.5	927.8	656.37	-11.3	0.5645	1
Rv1412	ribC	Probable riboflavin synthase alpha chain RibC (RibE)	6	0	0	0	0	0	0	1	1
Rv1413	-	hypothetical protein	4	616.7	628.4	0.03	7400.3	7541.29	11.7	0.9668	1
Rv1414	-	hypothetical protein	3	66.8	90.8	0.44	601.1	817.14	24	0.5225	1
Rv1415	ribA2	Probable riboflavin biosynthesis protein RibA2 : GTP cyclohydrolase II + 3,4-dihydroxy-2-butanone 4-phosphate synthase (DHBP synthase)	14	0.2	0	-0.27	8.6	0	-0.2	1	1
Rv1416	ribH	Probable riboflavin synthase beta chain RibH (6,7-dimethyl-8-ribityllumazine synthase) (DMRL synthase) (lumazine synthase)	4	0	0	0	0	0	0	1	1
Rv1417	-	Possible conserved membrane protein	8	78.6	83.2	0.08	1885.7	1996.25	4.6	0.9065	1
Rv1418	lprH	Probable lipoprotein LprH	13	131.8	136.7	0.05	5138.7	5329.39	4.9	0.9179	1
Rv1419	-	hypothetical protein	3	54.1	40.4	-0.42	487.1	364.01	-13.7	0.6419	1
Rv1420	uvrC	Probable excinuclease ABC (subunit C-nuclease) UvrC	25	20.5	18.6	-0.14	1539.8	1397.16	-1.9	0.794	1
Rv1421	-	hypothetical protein	19	17.8	62.7	1.82	1015.3	3575.02	44.9	0.1	1
Rv1422	-	hypothetical protein	9	124.6	100.1	-0.32	3364.3	2703.82	-24.5	0.7358	1
Rv1423	whiA	Probable transcriptional regulatory protein WhiA	9	0	0	0	0	0	0	1	1
Rv1424c	-	Possible membrane protein	17	120.1	119.5	-0.01	6124.3	6092.09	-0.6	0.9948	1
Rv1425	-	Possible triacylglycerol synthase (diacylglycerol acyltransferase)	17	216.3	197.6	-0.13	11029.9	10078.8	-18.6	0.7968	1
Rv1426c	lipO	Probable esterase LipO	26	57.1	45.7	-0.32	4451.5	3567.93	-11.3	0.7147	1
Rv1427c	fadD12	Possible long-chain-fatty-acid--CoA ligase FadD12 (fatty-acid-CoA synthetase) (fatty-acid-CoA synthase)	16	93.2	98.5	0.08	4473.4	4725.92	5.3	0.8988	1
Rv1428c	-	hypothetical protein	16	140.4	134.5	-0.06	6741.5	6457.56	-5.9	0.9059	1
Rv1429	-	hypothetical protein	21	106.5	102.9	-0.05	6706.8	6485.26	-3.5	0.9158	1
Rv1430	PE16	PE family protein PE16	36	100.8	94.7	-0.09	10888.1	10229	-6.1	0.799	1
Rv1431	-	hypothetical protein	25	98.7	90.1	-0.13	7405.6	6755.76	-8.7	0.7742	1
Rv1432	-	Probable dehydrogenase	15	70.8	68.6	-0.04	3184.7	3088.4	-2.1	0.9205	1
Rv1433	-	Possible conserved exported protein	16	252.8	233.9	-0.11	12133.8	11228.7	-18.9	0.7794	1
Rv1434	-	Hypothetical protein	1	76.6	56.2	-0.45	229.8	168.53	-20.4	0.4015	1
Rv1435c	-	Probable conserved proline, glycine, valine-rich secreted protein	16	73	76	0.06	3504.1	3646.31	3	0.9241	1
Rv1436	gap	Probable glyceraldehyde 3-phosphate dehydrogenase Gap (GAPDH)	12	0	0	0	0	0	0	1	1
Rv1437	pgk	Probable phosphoglycerate kinase Pgk	14	0	0	0	0	0	0	1	1
Rv1438	tpi	Probable triosephosphate isomerase Tpi (TIM)	14	0	0	0	0	0	0	1	1
Rv1439c	-	hypothetical protein	7	222.8	285.8	0.36	4679.5	6002.59	63	0.6726	1
Rv1440	secG	Probable protein-export membrane protein (translocase subunit) SecG	4	0	0	0	0	0	0	1	1
Rv1441c	PE_PGRS26	PE-PGRS family protein PE_PGRS26	17	35.6	28.1	-0.34	1815	1432.76	-7.5	0.6611	1
Rv1442	bisC	Probable biotin sulfoxide reductase BisC (BDS reductase) (BSO reductase)	35	105.6	119.1	0.17	11084.7	12508.5	13.6	0.6893	1
Rv1443c	-	hypothetical protein	1	3.4	3.6	0.07	10.3	10.79	0.2	1	1
Rv1444c	-	hypothetical protein	3	287.5	254.9	-0.17	2587.7	2294.29	-32.6	0.8741	1
Rv1445c	devB	Probable 6-phosphogluconolactonase DevB (6PGL)	7	16	23.5	0.55	336.7	492.52	7.4	0.6968	1
Rv1446c	opcA	Putative OXPP cycle protein OpcA	13	35.5	47.7	0.43	1384.6	1861.25	12.2	0.7258	1
Rv1447c	zwf2	Probable glucose-6-phosphate 1-dehydrogenase Zwf2 (G6PD)	15	107	100.6	-0.09	4813.7	4526.14	-6.4	0.8948	1
Rv1448c	tal	Probable transaldolase Tal	11	95.9	94.2	-0.03	3166.1	3107.1	-1.8	0.9577	1
Rv1449c	tkt	Transketolase Tkt (TK)	20	0	0	0	0	0	0	1	1
Rv1450c	PE_PGRS27	PE-PGRS family protein PE_PGRS27	28	20.6	25.7	0.32	1732.6	2156.22	5	0.7244	1
Rv1451	ctaB	Probable cytochrome C oxidase assembly factor CtaB	15	0	0	0	0	0	0	1	1
Rv1452c	PE_PGRS28	PE-PGRS family protein PE_PGRS28	15	129.8	137.3	0.08	5839.4	6176.45	7.5	0.8741	1
Rv1453	-	Possible transcriptional activator protein	10	255.3	272.9	0.1	7657.8	8186.85	17.6	0.8235	1
Rv1454c	qor	Probable quinone reductase Qor (NADPH:quinone reductase) (zeta-crystallin homolog protein)	15	279.3	286.8	0.04	12566.5	12904.1	7.5	0.9257	1
Rv1455	-	hypothetical protein	12	464.5	401.6	-0.21	16721.5	14458.2	-62.9	0.789	1
Rv1456c	-	Probable unidentified antibiotic-transport integral membrane ABC transporter	14	0	0	0	0	0	0	1	1
Rv1457c	-	Probable unidentified antibiotic-transport integral membrane ABC transporter	8	6.6	9.2	0.48	158.3	221.3	2.6	0.4932	1
Rv1458c	-	Probable unidentified antibiotic-transport ATP-binding protein ABC transporter	13	27.7	37.1	0.42	1082.2	1447.77	9.4	0.4392	1
Rv1459c	-	Possible conserved integral membrane protein	23	39.2	34.5	-0.19	2704.7	2377.55	-4.7	0.8364	1
Rv1460	-	Probable transcriptional regulatory protein	7	25.6	21.9	-0.23	538.1	459.14	-3.8	0.9171	1
Rv1461	-	hypothetical protein	56	0	0	0	0	0	0	1	1
Rv1462	-	hypothetical protein	14	0	0	0	0	0	0	1	1
Rv1463	-	Probable conserved ATP-binding protein ABC transporter	10	0	0	0	0	0	0	1	1
Rv1464	csd	Probable cysteine desulfurase Csd	15	0.2	0.7	1.77	8.6	29.29	0.5	0.7506	1
Rv1465	-	Possible nitrogen fixation related protein	7	4.4	9.1	1.07	91.5	191.51	4.8	0.4424	1
Rv1466	-	hypothetical protein	1	0	5.8	2.77	0	17.42	5.8	1	1
Rv1467c	fadE15	Probable acyl-CoA dehydrogenase FadE15	25	97.2	110.6	0.19	7287.1	8296.14	13.5	0.6865	1
Rv1468c	PE_PGRS29	PE-PGRS family protein PE_PGRS29	9	59.5	65.9	0.15	1607.5	1779.88	6.4	0.8438	1
Rv1469	ctpD	Probable cation transporter P-type ATPase D CtpD	18	56.7	54.7	-0.05	3064.4	2953.09	-2.1	0.9016	1
Rv1470	trxA	Probable thioredoxin TrxA	5	253.1	296.7	0.23	3796.2	4450.11	43.6	0.7149	1
Rv1471	trxB1	Probable thioredoxin TrxB1	2	123.7	144.6	0.22	742.5	867.31	20.8	0.7115	1
Rv1472	echA12	Possible enoyl-CoA hydratase EchA12 (enoyl hydrase) (unsaturated acyl-CoA hydratase) (crotonase)	14	162.7	165.8	0.03	6831.6	6964.31	3.2	0.9403	1
Rv1473	-	Probable macrolide-transport ATP-binding protein ABC transporter	22	86.3	82.6	-0.06	5697	5450.58	-3.7	0.8837	1
Rv1473A	-	Possible transcriptional regulatory protein	4	76.4	80.4	0.07	917.2	964.35	3.9	0.914	1
Rv1474c	-	Probable transcriptional regulatory protein	8	47.6	63.8	0.42	1142.7	1531.17	16.2	0.557	1
Rv1475c	acn	Probable iron-regulated aconitate hydratase Acn (citrate hydro-lyase) (aconitase)	47	0	0	0	0	0	0	1	1
Rv1476	-	Possible membrane protein	5	0	0	0	0	0	0	1	1
Rv1477	ripA	Peptidoglycan hydrolase	21	0	0	0	0	0	0	1	1
Rv1478	-	Possible invasion protein	7	137.3	137.2	0	2882.4	2882.12	0	0.9996	1
Rv1479	moxR1	Probable transcriptional regulatory protein MoxR1	13	0	0	0	0	0	0	1	1
Rv1480	-	hypothetical protein	6	46.3	26.6	-0.8	833.2	478.33	-19.7	0.6871	1
Rv1481	-	Probable membrane protein	11	0	0	0	0	0	0	1	1
Rv1482c	-	hypothetical protein	14	263	322.4	0.29	11047.9	13542	59.4	0.5672	1
Rv1483	fabG1	3-oxoacyl-[acyl-carrier protein] reductase FabG1 (3-ketoacyl-acyl carrier protein reductase) (mycolic acid biosynthesis a protein)	12	0	0	0	0	0	0	1	1
Rv1484	inhA	NADH-dependent enoyl-[acyl-carrier-protein] reductase InhA (NADH-dependent enoyl-ACP reductase)	7	0	0	0	0	0	0	1	1
Rv1485	hemZ	Ferrochelatase HemZ (protoheme ferro-lyase) (heme synthetase)	24	0	0	0	0	0	0	1	1
Rv1486c	-	hypothetical protein	7	169.8	168.1	-0.01	3566.1	3529.8	-1.7	0.9802	1
Rv1487	-	hypothetical protein	3	168.7	190.5	0.17	1518.5	1714.07	21.7	0.8666	1
Rv1488	-	Possible exported conserved protein	14	379.5	354.6	-0.1	15940.9	14893.6	-24.9	0.8224	1
Rv1489	-	hypothetical protein	6	338.3	346.4	0.03	6088.9	6235.19	8.1	0.9382	1
Rv1489A	-	hypothetical protein	4	291.3	369.1	0.34	3495.1	4429.09	77.8	0.6211	1
Rv1490	-	Probable membrane protein	37	72.8	61.4	-0.24	8076.1	6815.89	-11.4	0.7255	1
Rv1491c	-	hypothetical protein	14	166.7	185.6	0.15	7002	7793.92	18.9	0.8081	1
Rv1492	mutA	Probable methylmalonyl-CoA mutase small subunit MutA (MCM)	13	127.8	124.9	-0.03	4985	4872.11	-2.9	0.9542	1
Rv1493	mutB	Probable methylmalonyl-CoA mutase large subunit MutB (MCM)	28	175.8	173.1	-0.02	14763.3	14543.2	-2.6	0.9496	1
Rv1494	mazE4	Possible antitoxin MazE4	8	44.1	61.8	0.49	1058	1483.03	17.7	0.4901	1
Rv1495	mazF4	Possible toxin MazF4	5	81.1	90.3	0.15	1216.2	1353.93	9.2	0.8103	1
Rv1496	-	Possible transport system kinase	3	125	99.2	-0.33	1124.8	892.64	-25.8	0.5423	1
Rv1497	lipL	Probable esterase LipL	14	158.7	207.1	0.38	6665.5	8696.11	48.3	0.6183	1
Rv1498A	-	hypothetical protein	3	270.3	302.8	0.16	2432.6	2725.62	32.6	0.6972	1
Rv1498c	-	Probable methyltransferase	16	280.7	350.6	0.32	13473.1	16831.1	70	0.4174	1
Rv1499	-	Hypothetical protein	4	402.9	399.7	-0.01	4834.9	4796.62	-3.2	0.9826	1
Rv1500	-	Probable glycosyltransferase	32	57.8	59.5	0.04	5548.4	5711.78	1.7	0.9391	1
Rv1501	-	hypothetical protein	30	100.8	122.4	0.28	9074.1	11012.1	21.5	0.6291	1
Rv1502	-	Hypothetical protein	32	47.5	51.7	0.12	4559.4	4964.02	4.2	0.8243	1
Rv1503c	-	hypothetical protein	18	310.4	367.8	0.24	16760.4	19859	57.4	0.5641	1
Rv1504c	-	hypothetical protein	12	347.2	401.2	0.21	12499.5	14443.6	54	0.5196	1
Rv1505c	-	hypothetical protein	25	136.8	152.4	0.16	10261.6	11428.9	15.6	0.8488	1
Rv1506c	-	Hypothetical protein	19	73.3	89.5	0.29	4179.7	5101.76	16.2	0.6099	1
Rv1507A	-	Hypothetical protein	16	59	57.5	-0.04	2833.5	2758.5	-1.6	0.9503	1
Rv1507c	-	hypothetical protein	26	54.3	53.8	-0.01	4233.1	4195.4	-0.5	0.9886	1
Rv1508A	-	hypothetical protein	13	175.1	227.2	0.38	6828.1	8859.01	52.1	0.6104	1
Rv1508c	-	Probable membrane protein	40	355.7	392.1	0.14	42685.8	47053.4	36.4	0.5718	1
Rv1509	-	Hypothetical protein	16	85.6	93.6	0.13	4107.4	4494.78	8.1	0.8576	1
Rv1510	-	Conserved probable membrane protein	22	291.1	285.6	-0.03	19211.8	18847.3	-5.5	0.9248	1
Rv1511	gmdA	GDP-D-mannose dehydratase GmdA (GDP-mannose 4,6 dehydratase) (GMD)	19	268.4	303.9	0.18	15300.2	17320.5	35.4	0.5976	1
Rv1512	epiA	Probable nucleotide-sugar epimerase EpiA	11	0	0	0	0	0	0	1	1
Rv1513	-	hypothetical protein	7	104.2	103.7	-0.01	2187.4	2178.31	-0.4	0.9919	1
Rv1514c	-	hypothetical protein	17	67	57.1	-0.23	3416.6	2913.95	-9.9	0.7785	1
Rv1515c	-	hypothetical protein	16	63.1	51.5	-0.29	3027.5	2472.46	-11.6	0.6937	1
Rv1516c	-	Probable sugar transferase	11	68	54	-0.33	2243.9	1781.5	-14	0.648	1
Rv1517	-	hypothetical protein	13	52.3	47.8	-0.13	2040	1863.19	-4.5	0.8422	1
Rv1518	-	hypothetical protein	11	140.4	141.2	0.01	4633.5	4658.01	0.7	0.9919	1
Rv1519	-	hypothetical protein	3	147.1	219.9	0.58	1323.5	1979.51	72.9	0.5656	1
Rv1520	-	Probable sugar transferase	20	280.5	315.1	0.17	16828.3	18908.1	34.7	0.6988	1
Rv1521	fadD25	Probable fatty-acid-AMP ligase FadD25 (fatty-acid-AMP synthetase) (fatty-acid-AMP synthase)	35	198.9	205.9	0.05	20880.2	21622.4	7.1	0.8901	1
Rv1522c	mmpL12	Probable conserved transmembrane transport protein MmpL12	46	162.6	173.8	0.1	22444.4	23985.9	11.2	0.7488	1
Rv1523	-	Probable methyltransferase	15	292.4	300.4	0.04	13155.9	13519.8	8.1	0.9409	1
Rv1524	-	Probable glycosyltransferase	12	47	49.1	0.06	1692.8	1766.79	2.1	0.9089	1
Rv1525	wbbL2	Possible rhamnosyl transferase WbbL2	20	23.8	30.4	0.35	1429.3	1821.8	6.5	0.6884	1
Rv1526c	-	Probable glycosyltransferase	18	104.5	100.3	-0.06	5642.5	5414.31	-4.2	0.938	1
Rv1527c	pks5	Probable polyketide synthase Pks5	86	113.3	114.6	0.02	29240	29565.3	1.3	0.9559	1
Rv1528c	papA4	Probable conserved polyketide synthase associated protein PapA4	7	120.6	170.8	0.5	2532	3585.97	50.2	0.6418	1
Rv1529	fadD24	Probable fatty-acid-AMP ligase FadD24 (fatty-acid-AMP synthetase) (fatty-acid-AMP synthase)	33	81.1	98.5	0.28	8025.9	9750.22	17.4	0.4947	1
Rv1530	adh	Probable alcohol dehydrogenase Adh	22	26.8	33.2	0.31	1766	2189.65	6.4	0.5463	1
Rv1531	-	hypothetical protein	8	54.5	62	0.19	1308.8	1487.99	7.5	0.7917	1
Rv1532c	-	hypothetical protein	4	87.8	94.7	0.11	1053.1	1136.79	7	0.8958	1
Rv1533	-	hypothetical protein	10	54	55.6	0.04	1621.4	1668.71	1.6	0.9544	1
Rv1534	-	Probable transcriptional regulator	16	82.3	95.9	0.22	3952.7	4602.27	13.5	0.6655	1
Rv1535	-	hypothetical protein	4	241.3	341.6	0.5	2895.1	4099.33	100.4	0.4949	1
Rv1536	ileS	Isoleucyl-tRNA synthetase IleS	72	0	0	0	0	0	0	1	1
Rv1537	dinX	Probable DNA polymerase IV DinX (pol IV 1) (DNA nucleotidyltransferase (DNA-directed))	13	184.3	173.7	-0.09	7188.5	6774.35	-10.6	0.8952	1
Rv1538c	ansA	Probable L-aparaginase AnsA	14	186.6	155.6	-0.26	7838.2	6534.39	-31	0.6001	1
Rv1539	lspA	Probable lipoprotein signal peptidase LspA	8	41.6	83.2	1	998.4	1997.48	41.6	0.6579	1
Rv1540	-	Conserved hypothetical protein member of yabO/yceC/yfiI family	12	0	0	0	0	0	0	1	1
Rv1541c	lprI	Possible lipoprotein LprI	9	177.9	165.7	-0.1	4803	4474.48	-12.2	0.785	1
Rv1542c	glbN	Hemoglobin GlbN	7	242.3	283.9	0.23	5087.6	5961.42	41.6	0.702	1
Rv1543	-	Possible fatty acyl-CoA reductase	14	222.5	235.6	0.08	9343.2	9893.94	13.1	0.863	1
Rv1544	-	Possible ketoacyl reductase	11	215.1	193.7	-0.15	7098.8	6393.3	-21.4	0.8214	1
Rv1545	-	Hypothetical protein	3	271.2	319.1	0.23	2440.9	2872.06	47.9	0.7986	1
Rv1546	-	hypothetical protein	3	121	131.3	0.12	1088.6	1182.08	10.4	0.8213	1
Rv1547	dnaE1	Probable DNA polymerase III (alpha chain) DnaE1 (DNA nucleotidyltransferase)	45	0	0	0	0	0	0	1	1
Rv1548c	PPE21	PPE family protein PPE21	41	137.4	141	0.04	16899	17341.4	3.6	0.9263	1
Rv1549	fadD11.1	Possible fatty-acid-CoA ligase FadD11.1 (fatty-acid-CoA synthetase) (fatty-acid-CoA synthase)	9	365.4	348.5	-0.07	9864.5	9409.75	-16.8	0.9357	1
Rv1550	fadD11	Probable fatty-acid-CoA ligase FadD11 (fatty-acid-CoA synthetase) (fatty-acid-CoA synthase)	25	234.9	240.5	0.03	17617.3	18037.5	5.6	0.9332	1
Rv1551	plsB1	Possible acyltransferase PlsB1	29	130.8	139.2	0.09	11379.5	12113.4	8.4	0.8561	1
Rv1552	frdA	Probable fumarate reductase [flavoprotein subunit] FrdA (fumarate dehydrogenase) (fumaric hydrogenase)	34	91	76.4	-0.25	9282.4	7790.04	-14.6	0.6356	1
Rv1553	frdB	Probable fumarate reductase [iron-sulfur subunit] FrdB (fumarate dehydrogenase) (fumaric hydrogenase)	13	246.8	186.5	-0.4	9625.2	7274.45	-60.3	0.4183	1
Rv1554	frdC	Probable fumarate reductase [membrane anchor subunit] FrdC (fumarate dehydrogenase) (fumaric hydrogenase)	9	184.1	175.9	-0.07	4969.4	4748.06	-8.2	0.9059	1
Rv1555	frdD	Probable fumarate reductase [membrane anchor subunit] FrdD (fumarate dehydrogenase) (fumaric hydrogenase)	3	66.3	104.1	0.65	596.6	936.47	37.8	0.4538	1
Rv1556	-	Possible regulatory protein	12	172.7	172.3	0	6217.9	6201.89	-0.4	0.9964	1
Rv1557	mmpL6	Probable conserved transmembrane transport protein MmpL6	19	198.5	175.3	-0.18	11313.8	9990.01	-23.2	0.6866	1
Rv1558	-	hypothetical protein	8	467.4	478	0.03	11217.4	11472	10.6	0.9661	1
Rv1559	ilvA	Probable threonine dehydratase IlvA	23	0	0	0	0	0	0	1	1
Rv1560	vapB11	Possible antitoxin VapB11	2	5.5	11.8	1.1	33.1	70.78	6.3	0.5723	1
Rv1561	vapC11	Possible toxin VapC11	9	76.9	86.7	0.17	2077.6	2340.35	9.7	0.79	1
Rv1562c	treZ	Maltooligosyltrehalose trehalohydrolase TreZ	30	52.5	46.7	-0.17	4726.6	4204.46	-5.8	0.7818	1
Rv1563c	treY	Maltooligosyltrehalose synthase TreY	31	16.3	18.2	0.16	1513.2	1695.18	2	0.8253	1
Rv1564c	treX	Probable maltooligosyltrehalose synthase TreX	42	54.6	83.6	0.62	6873.9	10528.7	29	0.2206	1
Rv1565c	-	hypothetical protein	41	0.8	12.9	4.09	93.2	1592.3	12.2	0.5793	1
Rv1566c	-	Possible Inv protein	10	149.2	123.8	-0.27	4476.7	3714.7	-25.4	0.59	1
Rv1567c	-	Probable hypothetical membrane protein	8	783.6	639.3	-0.29	18805.3	15342.4	-144.3	0.6015	1
Rv1568	bioA	Adenosylmethionine-8-amino-7-oxononanoate aminotransferase BioA	15	156.5	156.7	0	7040.5	7053.36	0.3	0.9945	1
Rv1569	bioF1	Probable 8-amino-7-oxononanoate synthase BioF1 (AONS) (8-amino-7-ketopelargonate synthase) (7-keto-8-amino-pelargonic acid synthetase) (7-KAP synthetase) (L-alanine--pimelyl CoA ligase)	7	69.3	68.8	-0.01	1456.1	1444.68	-0.5	0.9856	1
Rv1570	bioD	Dethiobiotin synthetase BioD	2	108.5	124.1	0.19	651.3	744.66	15.6	0.8101	1
Rv1571	-	hypothetical protein	2	23.4	29.4	0.33	140.2	176.65	6.1	0.7026	1
Rv1572c	-	hypothetical protein	1	18.1	13.5	-0.42	54.3	40.58	-4.6	0.8671	1
Rv1573	-	Probable PhiRv1 phage protein	1	3.4	0	-2.15	10.3	0	-3.4	1	1
Rv1574	-	Probable PhiRv1 phage related protein	2	1.4	25.5	4.15	8.6	153.01	24.1	0.1782	1
Rv1575	-	Probable PhiRv1 phage protein	10	11.3	25.6	1.18	339.7	769.47	14.3	0.8251	1
Rv1576c	-	Probable PhiRv1 phage protein	7	0	0	0	0	0	0	1	1
Rv1577c	-	Probable PhiRv1 phage protein	7	46.7	39.4	-0.24	979.8	827.58	-7.2	0.7533	1
Rv1578c	-	Probable PhiRv1 phage protein	4	5.7	1.8	-1.66	68	21.57	-3.9	0.7342	1
Rv1579c	-	Probable PhiRv1 phage protein	4	94.4	91.7	-0.04	1133	1099.99	-2.8	0.9534	1
Rv1580c	-	Probable PhiRv1 phage protein	5	279	342.8	0.3	4185	5142.36	63.8	0.7175	1
Rv1581c	-	Probable PhiRv1 phage protein	6	104.1	122.1	0.23	1873.8	2198.61	18	0.796	1
Rv1582c	-	Probable PhiRv1 phage protein	29	46.7	52.9	0.18	4059.8	4602.81	6.2	0.6704	1
Rv1583c	-	Probable PhiRv1 phage protein	5	335.7	348.8	0.06	5035.1	5232.44	13.2	0.9351	1
Rv1584c	-	Possible PhiRv1 phage protein	3	204.5	250.7	0.29	1840.6	2256.15	46.2	0.6738	1
Rv1585c	-	Possible phage PhiRv1 protein	8	11.2	17.8	0.66	269.8	427.43	6.6	0.393	1
Rv1586c	-	Probable PhiRv1 integrase	20	187.8	224.2	0.26	11265.7	13451.8	36.4	0.7143	1
Rv1587c	-	Partial REP13E12 repeat protein	13	154.4	193	0.32	6023.1	7526.58	38.6	0.6195	1
Rv1588c	-	Partial REP13E12 repeat protein	8	93.1	75.2	-0.31	2233.3	1805.19	-17.8	0.7041	1
Rv1589	bioB	Probable biotin synthetase BioB	9	234.6	191.1	-0.3	6333.6	5160.97	-43.4	0.6292	1
Rv1590	-	hypothetical protein	3	331.8	291.4	-0.19	2985.9	2622.98	-40.3	0.6876	1
Rv1591	-	Probable transmembrane protein	8	305.6	225.3	-0.44	7334.8	5406.73	-80.3	0.4232	1
Rv1592c	-	hypothetical protein	24	344.3	348.3	0.02	24786.8	25078.5	4.1	0.9616	1
Rv1593c	-	hypothetical protein	11	122.4	156.2	0.35	4038.3	5153.7	33.8	0.5757	1
Rv1594	nadA	Probable quinolinate synthetase NadA	10	0	0	0	0	0	0	1	1
Rv1595	nadB	Probable L-aspartate oxidase NadB	23	0	0	0	0	0	0	1	1
Rv1596	nadC	Probable nicotinate-nucleotide pyrophosphatase NadC	12	0	0	0	0	0	0	1	1
Rv1597	-	Hypothetical protein	12	181.2	166.3	-0.12	6524.8	5986.76	-14.9	0.8253	1
Rv1598c	-	hypothetical protein	8	98.6	113.7	0.21	2367.2	2729.16	15.1	0.6566	1
Rv1599	hisD	Probable histidinol dehydrogenase HisD (HDH)	14	0	0	0	0	0	0	1	1
Rv1600	hisC1	Probable histidinol-phosphate aminotransferase HisC1	24	0	0	0	0	0	0	1	1
Rv1601	hisB	Probable imidazole glycerol-phosphate dehydratase HisB	14	0	0	0	0	0	0	1	1
Rv1602	hisH	Probable amidotransferase HisH	7	0	0	0	0	0	0	1	1
Rv1603	hisA	Probable phosphoribosylformimino-5-aminoimidazole carboxamide ribotide isomerase HisA	8	0	0	0	0	0	0	1	1
Rv1604	impA	Probable inositol-monophosphatase ImpA (imp)	11	16.6	13.1	-0.34	549	433.8	-3.5	0.6771	1
Rv1605	hisF	Probable cyclase HisF	6	0	0	0	0	0	0	1	1
Rv1606	hisI	Probable phosphoribosyl-AMP 1,6 cyclohydrolase HisI	7	0	0	0	0	0	0	1	1
Rv1607	chaA	Probable ionic transporter integral membrane protein ChaA	9	90.2	94.6	0.07	2434.9	2554.17	4.4	0.9094	1
Rv1608c	bcpB	Probable peroxidoxin BcpB	6	211.4	260.3	0.3	3805.9	4684.88	48.8	0.7626	1
Rv1609	trpE	Anthranilate synthase component I TrpE (glutamine amidotransferase)	25	0	0	0	0	0	0	1	1
Rv1610	-	Possible conserved membrane protein	5	0	0	0	0	0	0	1	1
Rv1611	trpC	Probable indole-3-glycerol phosphate synthase TrpC	11	0	0	0	0	0	0	1	1
Rv1612	trpB	Tryptophan synthase, beta subunit TrpB	18	0	0	0	0	0	0	1	1
Rv1613	trpA	Probable tryptophan synthase, alpha subunit TrpA	16	0	0	0	0	0	0	1	1
Rv1614	lgt	Possible prolipoprotein diacylglyceryl transferases Lgt	23	12.2	16.9	0.47	841.6	1168.7	4.7	0.7473	1
Rv1615	-	Probable membrane protein	8	230.6	142.5	-0.69	5533.3	3420.89	-88	0.4415	1
Rv1616	-	hypothetical protein	10	146.2	138.6	-0.08	4385.4	4157.2	-7.6	0.8789	1
Rv1617	pykA	Probable pyruvate kinase PykA	13	0	0	0	0	0	0	1	1
Rv1618	tesB1	Probable acyl-CoA thioesterase II TesB1	15	146.6	170.1	0.21	6598.6	7656.6	23.5	0.6364	1
Rv1619	-	hypothetical protein	23	24.1	26	0.11	1664.9	1790.65	1.8	0.8834	1
Rv1620c	cydC	Probable 'component linked with the assembly of cytochrome' transport transmembrane ATP-binding protein ABC transporter CydC	18	0.2	0	-0.21	8.6	0	-0.2	1	1
Rv1621c	cydD	Probable 'component linked with the assembly of cytochrome' transport transmembrane ATP-binding protein ABC transporter CydD	20	0.3	0	-0.36	17.2	0	-0.3	1	1
Rv1622c	cydB	Probable integral membrane cytochrome D ubiquinol oxidase (subunit II) CydB (cytochrome BD-I oxidase subunit II)	20	0	0	0	0	0	0	1	1
Rv1623c	cydA	Probable integral membrane cytochrome D ubiquinol oxidase (subunit I) CydA (cytochrome BD-I oxidase subunit I)	18	0.2	1.2	2.9	8.6	64.14	1	0.0837	1
Rv1624c	-	Probable conserved membrane protein	5	242	220.2	-0.14	3629.3	3302.43	-21.8	0.8698	1
Rv1625c	cya	Membrane-anchored adenylyl cyclase Cya (ATP pyrophosphate-lyase) (adenylate cyclase)	29	401.9	397.9	-0.01	34961.1	34614.7	-4	0.962	1
Rv1626	-	Probable two-component system transcriptional regulator	5	70	126.8	0.86	1050.2	1902.37	56.8	0.3733	1
Rv1627c	-	Probable nonspecific lipid-transfer protein	17	60.1	65.5	0.12	3067.1	3342.9	5.4	0.8491	1
Rv1628c	-	hypothetical protein	7	274.9	326.6	0.25	5773.4	6858.34	51.7	0.7615	1
Rv1629	polA	Probable DNA polymerase I PolA	38	0.2	0.1	-0.74	25.8	15.44	-0.1	0.6185	1
Rv1630	rpsA	30S ribosomal protein S1 RpsA	14	0	0	0	0	0	0	1	1
Rv1631	coaE	Probable dephospho-CoA kinase CoaE (dephosphocoenzyme a kinase)	11	0	0.5	0.61	0	17.42	0.5	1	1
Rv1632c	-	Hypothetical protein	10	320.2	256.7	-0.32	9604.5	7700.89	-63.5	0.4169	1
Rv1633	uvrB	Probable excinuclease ABC (subunit B-helicase) UvrB	38	84.6	116.8	0.46	9648.4	13313	32.1	0.192	1
Rv1634	-	Possible drug efflux membrane protein	28	218.5	327	0.58	18352.3	27468.6	108.5	0.2142	1
Rv1635c	-	Probable mannosyltransferase Probable conserved transmembrane protein	29	208.3	259.7	0.32	18121.7	22595.8	51.4	0.2796	1
Rv1636	TB15.3	Iron-regulated universal stress protein family protein TB15.3	7	1.7	0	-1.44	36.1	0	-1.7	0.104	1
Rv1637c	-	hypothetical protein	10	232.4	213.5	-0.12	6971.9	6406.11	-18.9	0.7784	1
Rv1638	uvrA	Probable excinuclease ABC (subunit A-DNA-binding ATPase) UvrA	37	66.3	76.2	0.2	7356	8462.1	10	0.6199	1
Rv1638A	-	hypothetical protein	5	87.9	79.5	-0.14	1318.7	1193.17	-8.4	0.7623	1
Rv1639c	-	hypothetical protein	13	115.4	101.6	-0.18	4499.4	3963.13	-13.8	0.8008	1
Rv1640c	lysX	Lysyl-tRNA synthetase 2 LysX	59	28.4	20.6	-0.46	5024.5	3650.68	-7.8	0.1191	1
Rv1641	infC	Probable initiation factor if-3 InfC	11	0.8	2.3	1.58	25.1	74.92	1.5	0.4168	1
Rv1642	rpmI	50S ribosomal protein L35 RpmI	1	0	0	0	0	0	0	1	1
Rv1643	rplT	50S ribosomal protein L20 RplT	7	0	0	0	0	0	0	1	1
Rv1644	tsnR	Possible 23S rRNA methyltransferase TsnR	10	283.1	317.2	0.16	8493	9515.58	34.1	0.7697	1
Rv1645c	-	hypothetical protein	23	475.2	498.8	0.07	32785.5	34418.1	23.7	0.8512	1
Rv1646	PE17	PE family protein PE17	15	172.4	185.4	0.11	7757.8	8344.36	13	0.8489	1
Rv1647	-	Adenylate cyclase (ATP pyrophosphate-lyase) (adenylyl cyclase)	9	211.6	201.4	-0.07	5713.8	5438.37	-10.2	0.9079	1
Rv1648	-	Probable transmembrane protein	12	201.2	219.3	0.12	7244.9	7895.31	18.1	0.79	1
Rv1649	pheS	Probable phenylalanyl-tRNA synthetase, alpha chain PheS	13	0	0	0	0	0	0	1	1
Rv1650	pheT	Probable phenylalanyl-tRNA synthetase, beta chain PheT	33	0.1	0	-0.14	10.3	0	-0.1	1	1
Rv1651c	PE_PGRS30	PE-PGRS family protein PE_PGRS30	44	80.4	86.7	0.11	10611.2	11442.8	6.3	0.7398	1
Rv1652	argC	Probable N-acetyl-gamma-glutamyl-phoshate reductase ArgC	15	0	0	0	0	0	0	1	1
Rv1653	argJ	Probable glutamate N-acetyltransferase ArgJ	3	1	0	-0.97	8.6	0	-1	1	1
Rv1654	argB	Probable acetylglutamate kinase ArgB	4	0	0	0	0	0	0	1	1
Rv1655	argD	Probable acetylornithine aminotransferase ArgD	10	0	0	0	0	0	0	1	1
Rv1656	argF	Probable ornithine carbamoyltransferase, anabolic ArgF	5	0	0	0	0	0	0	1	1
Rv1657	argR	Probable arginine repressor ArgR (AHRC)	3	192.3	280.9	0.55	1730.7	2528.06	88.6	0.5623	1
Rv1658	argG	Probable argininosuccinate synthase ArgG	16	0	0	0	0	0	0	1	1
Rv1659	argH	Probable argininosuccinate lyase ArgH	8	0	0	0	0	0	0	1	1
Rv1660	pks10	Chalcone synthase Pks10	9	146.5	136.7	-0.1	3955.9	3689.81	-9.9	0.8577	1
Rv1661	pks7	Probable polyketide synthase Pks7	73	17.3	17.6	0.03	3777.9	3862.17	0.4	0.9605	1
Rv1662	pks8	Probable polyketide synthase Pks8	62	25.2	25.1	-0.01	4691.7	4674.66	-0.1	0.9952	1
Rv1663	pks17	Probable polyketide synthase Pks17	17	61.1	54.9	-0.15	3113.8	2801.64	-6.1	0.8193	1
Rv1664	pks9	Probable polyketide synthase Pks9	42	61	72.2	0.24	7685.9	9094.67	11.2	0.6679	1
Rv1665	pks11	Chalcone synthase Pks11	10	222.3	222.6	0	6670.4	6677.47	0.2	0.9979	1
Rv1666c	cyp139	Probable cytochrome P450 139 Cyp139	18	232.6	213.2	-0.13	12558.4	11511.6	-19.4	0.7863	1
Rv1667c	-	Probable second part of macrolide-transport ATP-binding protein ABC transporter	9	171.7	173.2	0.01	4634.7	4677.21	1.6	0.9848	1
Rv1668c	-	Probable first part of macrolide-transport ATP-binding protein ABC transporter	12	80.5	87.5	0.12	2898.1	3148.9	7	0.8321	1
Rv1669	-	Hypothetical protein	7	49.3	47.5	-0.06	1035.5	996.65	-1.8	0.9018	1
Rv1670	-	hypothetical protein	10	227.4	221.6	-0.04	6823.3	6649.24	-5.8	0.957	1
Rv1671	-	Probable membrane protein	13	60.6	64.3	0.08	2364.1	2505.98	3.6	0.9142	1
Rv1672c	-	Probable conserved integral membrane transport protein	20	101.2	125.8	0.31	6070.9	7548.22	24.6	0.5333	1
Rv1673c	-	hypothetical protein	13	71.2	87.2	0.29	2778.3	3399.39	15.9	0.5983	1
Rv1674c	-	Probable transcriptional regulatory protein	9	87.7	85.5	-0.04	2368.5	2308.31	-2.2	0.9549	1
Rv1675c	cmr	Probable transcriptional regulatory protein Cmr	10	203.6	110.7	-0.88	6108.5	3321.56	-92.9	0.5449	1
Rv1676	-	hypothetical protein	8	89.3	64.9	-0.46	2143.3	1557.46	-24.4	0.5796	1
Rv1677	dsbF	Probable conserved lipoprotein DsbF	11	53.4	48.1	-0.15	1761.9	1588.35	-5.3	0.8778	1
Rv1678	-	Probable integral membrane protein	10	68.5	63.8	-0.1	2054.6	1915.28	-4.6	0.8864	1
Rv1679	fadE16	Possible acyl-CoA dehydrogenase FadE16	8	5.3	12.7	1.25	128.3	305.52	7.4	0.1527	1
Rv1680	-	Hypothetical protein	14	15.9	17.7	0.15	668	742.74	1.8	0.7709	1
Rv1681	moeX	Possible molybdopterin biosynthesis protein MoeX	12	114.2	158.7	0.47	4110.2	5712.75	44.5	0.5597	1
Rv1682	-	Probable coiled-coil structural protein	13	125.4	135	0.11	4890.5	5265.35	9.6	0.8799	1
Rv1683	-	Possible bifunctional enzyme; long-chain acyl-CoA synthase and lipase	37	14.2	9.2	-0.61	1571.5	1026.71	-4.9	0.5662	1
Rv1684	-	hypothetical protein	4	0	0	0	0	0	0	1	1
Rv1685c	-	hypothetical protein	7	0.9	0.8	-0.12	18.9	17.42	-0.1	1	1
Rv1686c	-	Probable conserved integral membrane protein ABC transporter	12	14.5	17	0.23	522	610.55	2.5	0.7747	1
Rv1687c	-	Probable conserved ATP-binding protein ABC transporter	10	49.4	68.7	0.48	1480.8	2061.41	19.4	0.4406	1
Rv1688	mpg	Possible 3-methyladenine DNA glycosylase Mpg	8	81.4	87.6	0.11	1953.1	2103.58	6.3	0.816	1
Rv1689	tyrS	Probable tyrosyl-tRNA synthase TyrS (TYRRS)	17	0	0	0	0	0	0	1	1
Rv1690	lprJ	Probable lipoprotein LprJ	6	74.7	77.3	0.05	1345.4	1391.68	2.6	0.934	1
Rv1691	-	hypothetical protein	9	39	17.9	-1.12	1053.3	483.35	-21.1	0.2002	1
Rv1692	-	Probable phosphatase	10	98.7	109.7	0.15	2962.1	3292.38	11	0.8513	1
Rv1693	-	hypothetical protein	1	62.6	73.2	0.22	187.9	219.64	10.6	0.8	1
Rv1694	tlyA	2'-O-methyltransferase TlyA	8	68.4	60.6	-0.17	1642.3	1455.04	-7.8	0.7645	1
Rv1695	ppnK	Inorganic polyphosphate/ATP-NAD kinase PpnK (poly(P)/ATP NAD kinase)	7	0	0	0	0	0	0	1	1
Rv1696	recN	Probable DNA repair protein RecN (recombination protein N)	18	51	49.6	-0.04	2752.3	2676.27	-1.4	0.9598	1
Rv1697	-	hypothetical protein	15	0	0	0	0	0	0	1	1
Rv1698	mctB	Outer membrane protein MctB	12	47.6	46.1	-0.05	1715.3	1658.29	-1.6	0.9564	1
Rv1699	pyrG	Probable CTP synthase PyrG	34	0	0	0	0	0	0	1	1
Rv1700	-	NUDIX hydrolase	10	50.9	44.6	-0.19	1528.2	1337.98	-6.3	0.7484	1
Rv1701	-	Probable integrase/recombinase	13	22.7	36.2	0.67	886.9	1411.02	13.4	0.3433	1
Rv1702c	-	hypothetical protein	20	146.5	158	0.11	8791.8	9478.24	11.4	0.8816	1
Rv1703c	-	Probable catechol-O-methyltransferase	11	314.4	314.8	0	10376.4	10389	0.4	0.997	1
Rv1704c	cycA	Probable D-serine/alanine/glycine transporter protein CycA	18	163	181.5	0.16	8799.7	9801.19	18.5	0.6803	1
Rv1705c	PPE22	PPE family protein PPE22	23	150.5	156	0.05	10383.3	10761.3	5.5	0.9042	1
Rv1706A	-	hypothetical protein	2	268.7	270.2	0.01	1612.4	1621.31	1.5	0.9881	1
Rv1706c	PPE23	PPE family protein PPE23	18	344	352.4	0.03	18577	19028.3	8.4	0.9365	1
Rv1707	-	Probable conserved transmembrane protein	19	176.9	228.1	0.37	10080.8	13001.3	51.2	0.3991	1
Rv1708	-	Putative initiation inhibitor protein	16	1.2	1.1	-0.14	58.9	53.35	-0.1	0.9783	1
Rv1709	scpA	Possible segregation and condensation protein ScpA	11	63.7	80.7	0.34	2102.2	2662.31	17	0.689	1
Rv1710	scpB	Possible segregation and condensation protein ScpB	13	48.4	42.5	-0.19	1888.8	1656.3	-6	0.8294	1
Rv1711	-	hypothetical protein	9	2.2	0.9	-1.39	60.6	23.15	-1.4	0.2825	1
Rv1712	cmk	Cytidylate kinase Cmk (CMP kinase) (cytidine monophosphate kinase) (ck)	11	2.5	3.2	0.38	81.8	106.88	0.8	0.613	1
Rv1713	engA	Probable GTP-binding protein EngA	11	0	0	0	0	0	0	1	1
Rv1714	-	Probable oxidoreductase	6	15	12	-0.31	269.4	216.82	-2.9	0.7335	1
Rv1715	fadB3	Probable 3-hydroxybutyryl-CoA dehydrogenase FadB3 (beta-hydroxybutyryl-CoA dehydrogenase) (BHBD)	9	6.9	7.1	0.04	187.3	192.91	0.2	0.975	1
Rv1716	-	hypothetical protein	11	89.5	91.5	0.03	2953.3	3018.13	2	0.9592	1
Rv1717	-	hypothetical protein	4	256.6	242.7	-0.08	3079.1	2912.58	-13.9	0.8166	1
Rv1718	-	hypothetical protein	7	59.6	59.4	0	1250.7	1246.68	-0.2	0.9941	1
Rv1719	-	Probable transcriptional regulatory protein	6	74.8	58.3	-0.36	1346.3	1050.02	-16.5	0.7335	1
Rv1720c	vapC12	Possible toxin VapC12	9	150.8	150.9	0	4072	4075.06	0.1	0.9987	1
Rv1721c	vapB12	Possible antitoxin VapB12	2	35	47.8	0.45	210	287.1	12.8	0.4956	1
Rv1722	-	Possible carboxylase	22	179.4	183.2	0.03	11840.1	12091.2	3.8	0.9367	1
Rv1723	-	Probable hydrolase	16	340.9	287.5	-0.25	16364.9	13798.4	-53.5	0.7143	1
Rv1724c	-	Hypothetical protein	11	251.9	247.3	-0.03	8311.4	8162.11	-4.5	0.9506	1
Rv1725c	-	hypothetical protein	9	230.9	215.3	-0.1	6234.8	5813.13	-15.6	0.8346	1
Rv1726	-	Probable oxidoreductase	15	198.9	172.4	-0.21	8952	7759.1	-26.5	0.7532	1
Rv1727	-	hypothetical protein	4	181.3	177.4	-0.03	2175.8	2128.35	-4	0.9663	1
Rv1728c	-	hypothetical protein	17	110.5	108.6	-0.03	5637	5538.28	-1.9	0.9705	1
Rv1729c	-	Possible S-adenosylmethionine-dependent methyltransferase	21	32.3	24.5	-0.4	2033.9	1542.93	-7.8	0.5381	1
Rv1730c	-	Possible penicillin-binding protein	29	12.9	15.9	0.3	1123.9	1384.17	3	0.6828	1
Rv1731	gabD2	Possible succinate-semialdehyde dehydrogenase [NADP+] dependent (SSDH) GabD2	23	67.5	48.8	-0.47	4657.3	3365.84	-18.7	0.3046	1
Rv1732c	-	hypothetical protein	8	96	111.8	0.22	2304.7	2683.81	15.8	0.7562	1
Rv1733c	-	Probable conserved transmembrane protein	5	93.6	136.4	0.54	1404.6	2046.32	42.8	0.6268	1
Rv1734c	-	hypothetical protein	2	191.2	115.7	-0.72	1147.4	694.23	-75.5	0.4434	1
Rv1735c	-	Hypothetical membrane protein	6	96.9	161.6	0.74	1744.5	2909.42	64.7	0.6955	1
Rv1736c	narX	Probable nitrate reductase NarX	37	120.4	121.6	0.01	13369.5	13495.1	1.1	0.9713	1
Rv1737c	narK2	Possible nitrate/nitrite transporter NarK2	13	88.7	83.9	-0.08	3460.6	3270.46	-4.9	0.9108	1
Rv1738	-	hypothetical protein	2	46.6	42.5	-0.13	279.7	255.24	-4.1	0.8649	1
Rv1739c	-	Probable sulphate-transport transmembrane protein ABC transporter	36	106	103.7	-0.03	11446.4	11200.2	-2.3	0.9589	1
Rv1740	vapB34	Possible antitoxin VapB34	4	72.5	84.6	0.22	870.1	1015.3	12.1	0.8425	1
Rv1741	vapC34	Possible toxin VapC34 Contains PIN domain	6	135.1	132.7	-0.03	2432.4	2388.24	-2.5	0.9631	1
Rv1742	-	hypothetical protein	13	108	110.2	0.03	4213.7	4299.21	2.2	0.9573	1
Rv1743	pknE	Probable transmembrane serine/threonine-protein kinase E PknE (protein kinase E) (STPK E)	29	187.9	180.7	-0.06	16343.1	15725.1	-7.1	0.8663	1
Rv1744c	-	Probable membrane protein	5	120.5	134.4	0.16	1807.1	2015.54	13.9	0.8415	1
Rv1745c	idi	Probable isopentenyl-diphosphate delta-isomerase Idi (IPP isomerase) (isopentenyl pyrophosphate isomerase)	11	40.7	44.9	0.14	1342.3	1480.57	4.2	0.8549	1
Rv1746	pknF	Anchored-membrane serine/threonine-protein kinase PknF (protein kinase F) (STPK F)	13	164.7	132.9	-0.31	6424.8	5181.44	-31.9	0.5628	1
Rv1747	-	Probable conserved transmembrane ATP-binding protein ABC transporter	29	178.9	202.4	0.18	15563.3	17611.9	23.5	0.6568	1
Rv1748	-	hypothetical protein	12	235.2	221.8	-0.08	8466.2	7985.14	-13.4	0.8569	1
Rv1749c	-	Possible integral membrane protein	16	153.1	140.9	-0.12	7351	6763.08	-12.2	0.7869	1
Rv1750c	fadD1	Possible fatty-acid-CoA ligase FadD1 (fatty-acid-CoA synthetase) (fatty-acid-CoA synthase)	36	131.9	130.9	-0.01	14246.6	14142.1	-1	0.9729	1
Rv1751	-	Probable oxidoreductase	19	52.5	50.8	-0.05	2993.9	2894.63	-1.7	0.9249	1
Rv1752	-	hypothetical protein	4	64.9	35.1	-0.89	778.8	421.18	-29.8	0.6369	1
Rv1753c	PPE24	PPE family protein PPE24	61	34.8	38.4	0.14	6377	7033.7	3.6	0.7806	1
Rv1754c	-	hypothetical protein	33	97.2	88.1	-0.14	9627	8723.85	-9.1	0.6211	1
Rv1756c	-	Putative transposase	23	193.1	188.8	-0.03	13326.1	13027	-4.3	0.9208	1
Rv1757c	-	Putative transposase for insertion sequence element IS6110 (fragment)	4	194.3	216.1	0.15	2331.5	2593.12	21.8	0.7873	1
Rv1758	cut1	Probable cutinase Cut1	11	264.7	239.5	-0.14	8734	7902.73	-25.2	0.8276	1
Rv1759c	wag22	PE-PGRS family protein Wag22	23	49.8	46.9	-0.09	3439.4	3233.41	-3	0.8314	1
Rv1760	-	Possible triacylglycerol synthase (diacylglycerol acyltransferase)	26	287.6	283.6	-0.02	22429.6	22120.3	-4	0.9474	1
Rv1761c	-	Possible exported protein	4	177.8	202.2	0.19	2133.2	2426.26	24.4	0.8103	1
Rv1762c	-	hypothetical protein	9	197.3	207.7	0.07	5325.8	5608.33	10.5	0.9104	1
Rv1763	-	Putative transposase for insertion sequence element IS6110 (fragment)	4	215.6	251.7	0.22	2587.6	3020.09	36	0.7564	1
Rv1764	-	Putative transposase	22	155.1	168.6	0.12	10238.6	11125.3	13.4	0.7175	1
Rv1765A	-	Putative transposase (fragment)	3	14.4	210.3	3.87	129.3	1892.38	195.9	0.3738	1
Rv1765c	-	hypothetical protein	6	178.9	205.9	0.2	3220	3706.85	27	0.7252	1
Rv1766	-	hypothetical protein	3	235.1	158.4	-0.57	2116.2	1425.22	-76.8	0.561	1
Rv1767	-	hypothetical protein	7	68.2	55	-0.31	1431.9	1155.45	-13.2	0.4885	1
Rv1768	PE_PGRS31	PE-PGRS family protein PE_PGRS31	17	123.1	106.5	-0.21	6279.4	5433.31	-16.6	0.7006	1
Rv1769	-	hypothetical protein	20	178.4	151.2	-0.24	10702.7	9073.8	-27.1	0.5635	1
Rv1770	-	hypothetical protein	16	299.3	270.9	-0.14	14364.5	13002.6	-28.4	0.6756	1
Rv1771	-	L-gulono-1,4-lactone dehydrogenase	22	149.3	150	0.01	9852.1	9897.26	0.7	0.9884	1
Rv1772	-	Hypothetical protein	4	24.5	19.6	-0.33	294.5	234.75	-5	0.7677	1
Rv1773c	-	Probable transcriptional regulatory protein	10	25.7	27.3	0.08	771.6	817.66	1.5	0.8514	1
Rv1774	-	Probable oxidoreductase	27	80.3	83.1	0.05	6505.5	6734.61	2.8	0.9341	1
Rv1775	-	hypothetical protein	12	81.7	77.1	-0.08	2940.6	2776.16	-4.6	0.8916	1
Rv1776c	-	Possible transcriptional regulatory protein	11	129.8	128.1	-0.02	4284.4	4228.87	-1.7	0.9805	1
Rv1777	cyp144	Probable cytochrome P450 144 Cyp144	23	179.7	163.7	-0.13	12402.2	11297.1	-16	0.8514	1
Rv1778c	-	hypothetical protein	5	45.9	40.9	-0.17	688.6	613.66	-5	0.8058	1
Rv1779c	-	Possible integral membrane protein	12	86.9	68.9	-0.34	3127.1	2478.9	-18	0.6458	1
Rv1780	-	hypothetical protein	9	231.1	277.5	0.26	6238.8	7491.37	46.4	0.6886	1
Rv1781c	malQ	Probable 4-alpha-glucanotransferase MalQ (amylomaltase) (disproportionating enzyme) (D-enzyme)	25	310.6	252.9	-0.3	23294	18968.2	-57.7	0.584	1
Rv1782	eccB5	ESX conserved component EccB5 ESX-5 type VII secretion system protein Probable membrane protein	16	0	0	0	0	0	0	1	1
Rv1783	eccC5	ESX conserved component EccC5 ESX-5 type VII secretion system protein	59	0	0	0	0	0	0	1	1
Rv1785c	cyp143	Probable cytochrome P450 143 Cyp143	16	161.7	132.7	-0.29	7761.5	6368.53	-29	0.6692	1
Rv1786	-	Probable ferredoxin	1	767.8	967	0.33	2303.4	2900.89	199.1	0.5031	1
Rv1787	PPE25	PPE family protein PPE25	15	267.1	301.8	0.18	12018.5	13579.5	34.7	0.7684	1
Rv1788	PE18	PE family protein PE18	4	380.5	403.8	0.09	4565.8	4846.06	23.4	0.8889	1
Rv1789	PPE26	PPE family protein PPE26	18	259.6	266.3	0.04	14017.1	14379.9	6.7	0.9317	1
Rv1790	PPE27	PPE family protein PPE27	15	339	360.5	0.09	15254.6	16224.1	21.5	0.8597	1
Rv1791	PE19	PE family protein PE19	6	8.5	29.6	1.81	152.5	533.69	21.2	0.0209	1
Rv1793	esxN	Putative ESAT-6 like protein EsxN (ESAT-6 like protein 5)	3	32.2	81.3	1.34	289.6	731.74	49.1	0.0371	1
Rv1794	-	hypothetical protein	18	0	0	0	0	0	0	1	1
Rv1795	eccD5	ESX conserved component EccD5 ESX-5 type VII secretion system protein Probable membrane protein	18	0	0	0	0	0	0	1	1
Rv1796	mycP5	Probable proline rich membrane-anchored mycosin MycP5 (serine protease) (subtilisin-like protease) (subtilase-like) (mycosin-5)	29	0	0	0	0	0	0	1	1
Rv1797	eccE5	ESX conserved component EccE5 ESX-5 type VII secretion system protein Probable membrane protein	15	0	0	0	0	0	0	1	1
Rv1798	eccA5	ESX conserved component EccA5 ESX-5 type VII secretion system protein	30	3.7	7.7	1.07	331.9	696.66	4.1	0.0519	1
Rv1799	lppT	Probable lipoprotein LppT	2	74.2	71.7	-0.05	445.2	430.1	-2.5	0.9449	1
Rv1800	PPE28	PPE family protein PPE28	39	245.7	268.4	0.13	28744.3	31397.4	22.7	0.6319	1
Rv1801	PPE29	PPE family protein PPE29	21	175.2	162.7	-0.11	11039.5	10249.2	-12.5	0.8234	1
Rv1802	PPE30	PPE family protein PPE30	18	352.3	353.1	0	19024.7	19066.2	0.8	0.9925	1
Rv1803c	PE_PGRS32	PE-PGRS family protein PE_PGRS32	31	163.8	153.8	-0.09	15232.7	14306.6	-10	0.8333	1
Rv1804c	-	hypothetical protein	9	186.5	203.9	0.13	5036.7	5505.37	17.4	0.8369	1
Rv1805c	-	Hypothetical protein	5	3.9	3	-0.39	58.4	44.73	-0.9	0.7534	1
Rv1806	PE20	PE family protein PE20	5	48.2	46	-0.07	723.4	689.55	-2.3	0.8804	1
Rv1807	PPE31	PPE family protein PPE31	17	135.4	95.3	-0.51	6903.9	4861.39	-40	0.523	1
Rv1808	PPE32	PPE family protein PPE32	25	475.8	485.1	0.03	35686.8	36380.5	9.2	0.9535	1
Rv1809	PPE33	PPE family protein PPE33	19	240.7	229.4	-0.07	13718.6	13078	-11.2	0.8945	1
Rv1810	-	hypothetical protein	11	377.7	378	0	12464.4	12473	0.3	0.9977	1
Rv1811	mgtC	Possible Mg2+ transport P-type ATPase C MgtC	15	669.3	647.3	-0.05	30120.2	29128.5	-22	0.8968	1
Rv1812c	-	Probable dehydrogenase	22	308.3	307.4	0	20350.7	20288	-1	0.9936	1
Rv1813c	-	hypothetical protein	9	116.9	141.5	0.27	3157.1	3819.58	24.5	0.5236	1
Rv1814	erg3	Membrane-bound C-5 sterol desaturase Erg3 (sterol-C5-desaturase)	21	521.7	562	0.11	32865	35405.9	40.3	0.6994	1
Rv1815	-	hypothetical protein	7	214.3	239.8	0.16	4500.6	5035.04	25.4	0.7958	1
Rv1816	-	Possible transcriptional regulatory protein	15	142.1	144.5	0.02	6394.1	6504.15	2.4	0.9633	1
Rv1817	-	Possible flavoprotein	26	211.5	222.8	0.08	16493.8	17377.8	11.3	0.8433	1
Rv1818c	PE_PGRS33	PE-PGRS family protein PE_PGRS33	11	74.9	76.7	0.03	2472.4	2530.56	1.8	0.9586	1
Rv1819c	bacA	Probable drug-transport transmembrane ATP-binding protein ABC transporter BacA	29	416.4	415.9	0	36223.2	36183.4	-0.5	0.9947	1
Rv1820	ilvG	Probable acetolactate synthase IlvG (acetohydroxy-acid synthase)(ALS)	16	326.4	295.6	-0.14	15666.2	14190.9	-30.7	0.7028	1
Rv1821	secA2	Possible preprotein translocase ATPase SecA2	36	1.3	6.5	2.38	135.5	704.03	5.3	0.0066	0.49109
Rv1822	pgsA2	Probable CDP-diacylglycerol--glycerol-3-phosphate 3-phosphatidyltransferase PgsA2 (PGP synthase) (phosphatidylglycerophosphate synthase) (3-phosphatidyl-1'-glycerol-3'phosphate synthase)	17	12.2	12.2	0	622.1	621.6	0	1	1
Rv1823	-	hypothetical protein	14	23.8	47.7	1.01	998.9	2005.2	24	0.0591	1
Rv1824	-	hypothetical protein	4	42.3	73.9	0.8	507.8	887.11	31.6	0.1913	1
Rv1825	-	hypothetical protein	9	43.8	90	1.04	1182.4	2429.16	46.2	0.0101	0.65455
Rv1826	gcvH	Probable glycine cleavage system H protein GcvH	8	0	0	0	0	0	0	1	1
Rv1827	garA	Conserved protein with FHA domain, GarA	6	0	0	0	0	0	0	1	1
Rv1828	-	hypothetical protein	13	0.3	0	-0.34	10.3	0	-0.3	1	1
Rv1829	-	hypothetical protein	9	154.7	79.5	-0.96	4177.5	2145.72	-75.3	0.0153	0.94578
Rv1830	-	hypothetical protein	10	0.3	0	-0.36	8.6	0	-0.3	1	1
Rv1831	-	Hypothetical protein	5	486.1	484.3	-0.01	7292	7264.06	-1.9	0.9942	1
Rv1832	gcvB	Probable glycine dehydrogenase GcvB (glycine decarboxylase) (glycine cleavage system P-protein)	50	0	0	0	0	0	0	1	1
Rv1833c	-	Possible haloalkane dehalogenase	13	99.2	125.1	0.33	3870.2	4880.52	25.9	0.607	1
Rv1834	lipZ	Probable hydrolase	10	111.8	68.8	-0.7	3354	2063.33	-43	0.685	1
Rv1835c	-	hypothetical protein	34	402.1	400.3	-0.01	41011.6	40829.8	-1.8	0.976	1
Rv1836c	-	hypothetical protein	37	9.6	7.4	-0.38	1063.2	816.43	-2.2	0.4842	1
Rv1837c	glcB	Malate synthase G GlcB	22	2.2	0	-1.66	142.4	0	-2.2	0.0028	0.24457
Rv1838c	vapC13	Possible toxin VapC13	10	757.2	852.6	0.17	22715.4	25577.1	95.4	0.717	1
Rv1839c	vapB13	Possible antitoxin VapB13	1	227.9	207.4	-0.14	683.8	622.15	-20.5	0.6239	1
Rv1840c	PE_PGRS34	PE-PGRS family protein PE_PGRS34	15	65	61.1	-0.09	2923.7	2750.91	-3.8	0.9182	1
Rv1841c	-	hypothetical protein	13	266.3	280.9	0.08	10383.9	10956.5	14.7	0.8876	1
Rv1842c	-	hypothetical protein	15	253.8	272.1	0.1	11419.3	12245.9	18.4	0.8235	1
Rv1843c	guaB1	Probable inosine-5'-monophosphate dehydrogenase GuaB1(imp dehydrogenase) (IMPDH) (IMPD)	20	278.4	303.9	0.13	16701.6	18234	25.5	0.7204	1
Rv1844c	gnd1	Probable 6-phosphogluconate dehydrogenase Gnd1	14	409.8	407.8	-0.01	17209.6	17128.6	-1.9	0.9858	1
Rv1845c	blaR	Possible sensor-transducer protein BlaR	13	0.2	0.2	-0.16	8.6	7.72	0	1	1
Rv1846c	blaI	Transcriptional repressor BlaI	3	234.3	336.6	0.52	2108.6	3029.38	102.3	0.4242	1
Rv1847	-	hypothetical protein	5	534.3	699.9	0.39	8014.4	10498.8	165.6	0.5961	1
Rv1848	ureA	Urease gamma subunit UreA (urea amidohydrolase)	2	49.8	33.8	-0.56	299	202.97	-16	0.5072	1
Rv1849	ureB	Urease beta subunit UreB (urea amidohydrolase)	6	100.4	95.9	-0.07	1807.6	1725.96	-4.5	0.7655	1
Rv1850	ureC	Urease alpha subunit UreC (urea amidohydrolase)	11	114.5	107.7	-0.09	3777.5	3554.49	-6.8	0.9174	1
Rv1851	ureF	Urease accessory protein UreF	2	126.9	114.4	-0.15	761.2	686.26	-12.5	0.9371	1
Rv1852	ureG	Urease accessory protein UreG	4	88.8	73.3	-0.28	1065.2	879.04	-15.5	0.8094	1
Rv1853	ureD	Probable urease accessory protein UreD	5	35.5	36.3	0.03	533.2	545.23	0.8	0.9677	1
Rv1854c	ndh	Probable NADH dehydrogenase Ndh	17	10.7	11.3	0.07	547.9	576.95	0.6	0.8976	1
Rv1855c	-	Possible oxidoreductase	11	415.7	367.8	-0.18	13719.1	12137.4	-47.9	0.6907	1
Rv1856c	-	Possible oxidoreductase	4	419.3	470.6	0.17	5031.5	5646.79	51.3	0.8023	1
Rv1857	modA	Probable molybdate-binding lipoprotein ModA	5	555.5	550.1	-0.01	8332.1	8252.16	-5.3	0.9803	1
Rv1858	modB	Probable molybdenum-transport integral membrane protein ABC transporter ModB	17	149.9	138.6	-0.11	7645.7	7066.26	-11.4	0.7694	1
Rv1859	modC	Probable molybdenum-transport ATP-binding protein ABC transporter ModC	16	202.1	194.6	-0.05	9701.2	9340.52	-7.5	0.9293	1
Rv1860	apa	Alanine and proline rich secreted protein Apa (fibronectin attachment protein) (immunogenic protein MPT32) (antigen MPT-32) (45-kDa glycoprotein) (45/47 kDa antigen)	14	223.6	193.1	-0.21	9390.1	8111.4	-30.4	0.7988	1
Rv1861	-	Probable conserved transmembrane protein	7	319.8	277.9	-0.2	6715	5836.32	-41.8	0.837	1
Rv1862	adhA	Probable alcohol dehydrogenase AdhA	15	247.7	295.1	0.25	11147.6	13279	47.4	0.6808	1
Rv1863c	-	Probable conserved integral membrane protein	10	379.1	383.6	0.02	11374.5	11508.4	4.5	0.9749	1
Rv1864c	-	hypothetical protein	9	264.2	299	0.18	7132.7	8071.71	34.8	0.7305	1
Rv1865c	-	Probable short-chain type dehydrogenase	12	158	185	0.23	5686.8	6660.09	27	0.7224	1
Rv1866	-	hypothetical protein	32	69.1	64.7	-0.09	6632.5	6215.65	-4.3	0.8598	1
Rv1867	-	hypothetical protein	18	207.1	204.7	-0.02	11183.3	11051.6	-2.4	0.973	1
Rv1868	-	hypothetical protein	27	115.5	117.8	0.03	9353.1	9543.8	2.4	0.9469	1
Rv1869c	-	Probable reductase	23	209.5	193.1	-0.12	14453.4	13321.8	-16.4	0.7397	1
Rv1870c	-	hypothetical protein	10	377.5	387.4	0.04	11324.3	11620.6	9.9	0.9522	1
Rv1871c	-	hypothetical protein	8	245.9	268.5	0.13	5901.3	6444.24	22.6	0.8658	1
Rv1872c	lldD2	Possible L-lactate dehydrogenase (cytochrome) LldD2	13	324.6	349.3	0.11	12657.7	13621.8	24.7	0.8634	1
Rv1873	-	hypothetical protein	9	368.4	354.4	-0.06	9947.9	9567.65	-14.1	0.9241	1
Rv1874	-	hypothetical protein	11	260.1	271.7	0.06	8583.1	8965.34	11.6	0.9172	1
Rv1875	-	hypothetical protein	4	514.3	557.6	0.12	6171.8	6691.01	43.3	0.8612	1
Rv1876	bfrA	Probable bacterioferritin BfrA	10	418.3	431.4	0.04	12549.5	12940.9	13	0.9173	1
Rv1877	-	Probable conserved integral membrane protein	30	328.3	324.1	-0.02	29542.6	29173	-4.1	0.9401	1
Rv1878	glnA3	Probable glutamine synthetase GlnA3 (glutamine synthase) (GS-I)	26	101	113.2	0.16	7880.8	8831.24	12.2	0.7892	1
Rv1879	-	hypothetical protein	17	114.1	116	0.02	5819.9	5918.16	1.9	0.9653	1
Rv1880c	cyp140	Probable cytochrome P450 140 Cyp140	15	126.5	139.2	0.14	5693.6	6264.38	12.7	0.7405	1
Rv1881c	lppE	Possible conserved lipoprotein LppE	8	266.8	205.7	-0.38	6403.7	4936.39	-61.1	0.6638	1
Rv1882c	-	Probable short-chain type dehydrogenase/reductase	14	354.4	358.2	0.02	14883.3	15046.1	3.9	0.9686	1
Rv1883c	-	hypothetical protein	6	249.1	223.9	-0.15	4483.8	4030.16	-25.2	0.8282	1
Rv1884c	rpfC	Probable resuscitation-promoting factor RpfC	5	104	83.6	-0.31	1560.4	1254.69	-20.4	0.7808	1
Rv1885c	-	Chorismate mutase	9	142.7	156.6	0.13	3852.9	4228.73	13.9	0.8595	1
Rv1886c	fbpB	Secreted antigen 85-B FbpB (85B) (antigen 85 complex B) (mycolyl transferase 85B) (fibronectin-binding protein B) (extracellular alpha-antigen)	23	269	263.3	-0.03	18562.2	18170.2	-5.7	0.9261	1
Rv1887	-	Hypothetical protein	19	203.9	264.4	0.37	11619.9	15068.1	60.5	0.4891	1
Rv1888A	-	hypothetical protein	0	0	0	0	0	0	0	1	1
Rv1888c	-	Possible transmembrane protein	13	228.3	235.2	0.04	8905.2	9172.53	6.9	0.9041	1
Rv1889c	-	hypothetical protein	3	109	129.3	0.25	981.3	1163.28	20.2	0.8629	1
Rv1890c	-	Hypothetical protein	8	273	329.2	0.27	6552.8	7901.34	56.2	0.7118	1
Rv1891	-	hypothetical protein	8	184.9	153.3	-0.27	4438.3	3678.15	-31.7	0.6634	1
Rv1892	-	Probable membrane protein	7	388.4	348	-0.16	8156.4	7307.06	-40.4	0.7854	1
Rv1893	-	hypothetical protein	0	0	0	0	0	0	0	1	1
Rv1894c	-	hypothetical protein	11	629.9	625.4	-0.01	20785.2	20637.2	-4.5	0.9843	1
Rv1895	-	Possible dehydrogenase	17	112	110.9	-0.01	5709.8	5657.44	-1	0.9844	1
Rv1896c	-	hypothetical protein	21	120.8	141.3	0.23	7608.6	8903.2	20.5	0.6523	1
Rv1897c	-	hypothetical protein	4	462.3	410.5	-0.17	5547.5	4926.48	-51.7	0.7482	1
Rv1898	-	hypothetical protein	3	66	57.5	-0.2	594.1	517.52	-8.5	0.7281	1
Rv1899c	lppD	Possible lipoprotein LppD	10	227.9	285.5	0.33	6836.3	8565.79	57.6	0.5756	1
Rv1900c	lipJ	Probable lignin peroxidase LipJ	19	127.8	124.5	-0.04	7286.3	7099.19	-3.3	0.9467	1
Rv1901	cinA	Probable CinA-like protein CinA	17	213	199.7	-0.09	10860.7	10183.5	-13.3	0.84	1
Rv1902c	nanT	Probable sialic acid-transport integral membrane protein NanT	30	171.8	185.1	0.11	15457.8	16663	13.4	0.7785	1
Rv1903	-	Probable conserved membrane protein	5	359.8	471.4	0.39	5396.6	7071.35	111.7	0.6017	1
Rv1904	-	hypothetical protein	10	295.4	298.3	0.01	8860.5	8947.82	2.9	0.9798	1
Rv1905c	aao	Probable D-amino acid oxidase Aao	17	388.8	381.9	-0.03	19829.2	19475.7	-6.9	0.9414	1
Rv1906c	-	hypothetical protein	9	168.1	160.2	-0.07	4539	4326.29	-7.9	0.9	1
Rv1907c	-	Hypothetical protein	10	80.2	88.4	0.14	2407.4	2651.86	8.1	0.7798	1
Rv1908c	katG	Catalase-peroxidase-peroxynitritase T KatG	34	0	0.1	0.11	0	7.72	0.1	1	1
Rv1909c	furA	Ferric uptake regulation protein FurA (fur)	8	56	70.3	0.33	1343.1	1686.79	14.3	0.6997	1
Rv1910c	-	Probable exported protein	12	226.1	233.5	0.05	8139.2	8406.92	7.4	0.9379	1
Rv1911c	lppC	Probable lipoprotein LppC	8	85.8	72.4	-0.25	2058.9	1736.57	-13.4	0.7131	1
Rv1912c	fadB5	Possible oxidoreductase FadB5	13	84.5	146.5	0.79	3293.8	5714.02	62.1	0.6302	1
Rv1913	-	hypothetical protein	10	99.1	91	-0.12	2974.2	2731.48	-8.1	0.8454	1
Rv1914c	-	hypothetical protein	5	115.5	129	0.16	1732.4	1934.62	13.5	0.8384	1
Rv1915	aceAa	Probable isocitrate lyase AceAa [first part] (isocitrase) (isocitratase) (Icl)	21	150.3	144.5	-0.06	9466.5	9100.38	-5.8	0.8792	1
Rv1916	aceAb	Probable isocitrate lyase AceAb [second part] (isocitrase) (isocitratase) (Icl)	16	110.3	127.8	0.21	5296.3	6134.53	17.5	0.6797	1
Rv1917c	PPE34	PPE family protein PPE34	114	103.5	119.1	0.2	35386.2	40721.7	15.6	0.4103	1
Rv1918c	PPE35	PPE family protein PPE35	71	96.9	94.2	-0.04	20633.5	20071.8	-2.6	0.8848	1
Rv1919c	-	hypothetical protein	7	175.9	218.7	0.31	3693.9	4591.76	42.8	0.5691	1
Rv1920	-	Probable membrane protein	11	128.4	143.6	0.16	4238.2	4737.99	15.1	0.7557	1
Rv1921c	lppF	Probable conserved lipoprotein LppF	20	348.5	375	0.11	20911.1	22501.3	26.5	0.8114	1
Rv1922	-	Probable conserved lipoprotein	19	174.6	164.1	-0.09	9952	9352.84	-10.5	0.8431	1
Rv1923	lipD	Probable lipase LipD	28	301.2	318.7	0.08	25297.1	26767.5	17.5	0.7496	1
Rv1924c	-	hypothetical protein	9	476	413.3	-0.2	12851.5	11159.6	-62.7	0.7851	1
Rv1925	fadD31	Probable acyl-CoA ligase FadD31 (acyl-CoA synthetase) (acyl-CoA synthase)	34	179.8	163	-0.14	18336	16626.9	-16.8	0.6665	1
Rv1926c	mpt63	Immunogenic protein Mpt63 (antigen Mpt63/MPB63) (16 kDa immunoprotective extracellular protein)	8	133.8	149.2	0.16	3212.1	3581.63	15.4	0.7867	1
Rv1927	-	hypothetical protein	16	230.2	211.1	-0.12	11050.7	10133.9	-19.1	0.7644	1
Rv1928c	-	Probable short-chain type dehydrogenase/reductase	17	252.2	209.9	-0.27	12864.6	10704	-42.4	0.5791	1
Rv1929c	-	hypothetical protein	9	108.2	80.9	-0.42	2920.1	2183.03	-27.3	0.6087	1
Rv1930c	-	hypothetical protein	4	11.7	17.8	0.61	140.3	214.16	6.2	0.4632	1
Rv1931c	-	Probable transcriptional regulatory protein	2	80.8	66.7	-0.28	484.7	400.13	-14.1	0.7538	1
Rv1932	tpx	Probable thiol peroxidase Tpx	7	84.9	83.1	-0.03	1782.8	1745.54	-1.8	0.9652	1
Rv1933c	fadE18	Probable acyl-CoA dehydrogenase FadE18	9	91.9	78.2	-0.23	2482.1	2110.93	-13.7	0.7999	1
Rv1934c	fadE17	Probable acyl-CoA dehydrogenase FadE17	11	136	131.8	-0.04	4488.4	4350.68	-4.2	0.9373	1
Rv1935c	echA13	Possible enoyl-CoA hydratase EchA13 (enoyl hydrase) (unsaturated acyl-CoA hydratase) (crotonase)	10	307.2	295.6	-0.06	9217.5	8867.62	-11.7	0.9389	1
Rv1936	-	Possible monooxygenase	15	191.1	217.5	0.19	8600.4	9789.62	26.4	0.7361	1
Rv1937	-	Possible oxygenase	44	101.4	79.3	-0.36	13387.4	10464.6	-22.1	0.4777	1
Rv1938	ephB	Probable epoxide hydrolase EphB (epoxide hydratase)	16	99.9	98.1	-0.03	4795.7	4706.66	-1.9	0.9643	1
Rv1939	-	Probable oxidoreductase	5	83.9	87.2	0.06	1258.5	1308.06	3.3	0.9112	1
Rv1940	ribA1	Probable riboflavin biosynthesis protein RibA1 (GTP cyclohydrolase II)	8	182.9	191.8	0.07	4389.5	4604.08	8.9	0.9265	1
Rv1941	-	Probable short-chain type dehydrogenase/reductase	3	77.3	71.2	-0.12	695.4	641.07	-6	0.8999	1
Rv1942c	mazF5	Possible toxin MazF5	2	35.9	33.8	-0.09	215.7	202.97	-2.1	0.8905	1
Rv1943c	mazE5	Possible antitoxin MazE5	10	122.1	122	0	3663.5	3659.55	-0.1	0.9981	1
Rv1944c	-	hypothetical protein	7	85	65.6	-0.37	1784	1377.63	-19.4	0.5726	1
Rv1945	-	hypothetical protein	19	109.2	112.6	0.04	6225	6419.14	3.4	0.9413	1
Rv1946c	lppG	Possible lipoprotein	7	174.2	160.2	-0.12	3657.6	3363.85	-14	0.8999	1
Rv1947	-	Hypothetical protein	3	58.9	70.8	0.26	530.3	637.1	11.9	0.6606	1
Rv1948c	-	Hypothetical protein	15	102.6	101.9	-0.01	4619	4587.15	-0.7	0.988	1
Rv1949c	-	hypothetical protein	17	217	245.8	0.18	11066.3	12536.4	28.8	0.8049	1
Rv1950c	-	hypothetical protein	5	441.9	618.7	0.49	6629	9280.74	176.8	0.4957	1
Rv1951c	-	hypothetical protein	5	189.3	221.8	0.23	2840.1	3327.08	32.5	0.7898	1
Rv1952	vapB14	Possible antitoxin VapB14	2	132.5	104.4	-0.34	795.1	626.12	-28.2	0.6877	1
Rv1953	vapC14	Possible toxin VapC14	9	227.6	223.4	-0.03	6146	6032.46	-4.2	0.9772	1
Rv1954A	-	Hypothetical protein	5	338.8	364.8	0.11	5081.7	5471.41	26	0.8519	1
Rv1954c	-	Hypothetical protein	7	408	465.1	0.19	8568.2	9767.88	57.1	0.7075	1
Rv1955	higB	Possible toxin HigB	7	289.9	376.4	0.38	6088.1	7903.42	86.4	0.58	1
Rv1956	higA	Possible antitoxin HigA	8	274.5	289.4	0.08	6586.9	6945.9	15	0.939	1
Rv1957	-	Hypothetical protein	13	27.3	31.2	0.19	1064.5	1217.85	3.9	0.7339	1
[truncated: 2,020 more rows]

## Sheet: Gly pH7 vs OA pH7 Filt
Data obtained by comparing transposon insertion counts (after resampling) in M. tuberculosis libraries grown to OD₆₀₀ 0.5–0.7 for two passages in glycerol at pH 7 versus oleic acid at pH 7.
#Orf	Name	Desc	Sites	Mean Ctrl	Mean Exp	log2FC	Sum Ctrl	Sum Exp	Delta Mean	p-value	Adj. p-value
Rv0001	dnaA	Chromosomal replication initiator protein DnaA	29	0	0	0	0	0	0	1	1
Rv0002	dnaN	DNA polymerase III (beta chain) DnaN (DNA nucleotidyltransferase)	27	0	0	0	0	0	0	1	1
Rv0003	recF	DNA replication and repair protein RecF (single-strand DNA binding protein)	33	24.5	34.5	0.5	2422.9	3417.86	10	0.2521	1
Rv0004	-	hypothetical protein	5	0	0	0	0	0	0	1	1
Rv0005	gyrB	DNA gyrase (subunit B) GyrB (DNA topoisomerase (ATP-hydrolysing)) (DNA topoisomerase II) (type II DNA topoisomerase)	35	0	0	0	0	0	0	1	1
Rv0006	gyrA	DNA gyrase (subunit A) GyrA (DNA topoisomerase (ATP-hydrolysing)) (DNA topoisomerase II) (type II DNA topoisomerase)	42	0	0	0	0	0	0	1	1
Rv0007	-	Possible conserved membrane protein	10	33.8	39.2	0.22	1012.7	1176.64	5.5	0.6574	1
Rv0008c	-	Possible membrane protein	4	55.7	47.9	-0.22	668.6	574.56	-7.8	0.6978	1
Rv0009	ppiA	Probable iron-regulated peptidyl-prolyl cis-trans isomerase A PpiA (PPIase A) (rotamase A)	6	247.8	235.2	-0.08	4460.1	4233.92	-12.6	0.8973	1
Rv0010c	-	Probable conserved membrane protein	10	165.2	227.5	0.46	4955.7	6826.23	62.3	0.539	1
Rv0011c	-	Probable conserved transmembrane protein	3	0	0	0	0	0	0	1	1
Rv0012	-	Probable conserved membrane protein	14	47.6	90.6	0.93	1999.2	3804.17	43	0.0539	1
Rv0013	trpG	Possible anthranilate synthase component II TrpG (glutamine amidotransferase)	13	5.3	5	-0.1	207.8	193.77	-0.4	0.9689	1
Rv0014c	pknB	Transmembrane serine/threonine-protein kinase B PknB (protein kinase B) (STPK B)	22	0	0	0	0	0	0	1	1
Rv0015c	pknA	Transmembrane serine/threonine-protein kinase A PknA (protein kinase A) (STPK A)	13	8.4	15.2	0.86	326.1	592.18	6.8	0.6202	1
Rv0016c	pbpA	Probable penicillin-binding protein PbpA	34	25.7	36.8	0.51	2625.9	3748.93	11	0.2575	1
Rv0017c	rodA	Probable cell division protein RodA	23	92.8	113.1	0.28	6405.4	7801.84	20.2	0.6013	1
Rv0018c	pstP	Phosphoserine/threonine phosphatase PstP	23	55.4	28.1	-0.98	3819.8	1940.94	-27.2	0.2573	1
Rv0019c	fhaB	Conserved protein with FHA domain, FhaB	12	71.8	89.9	0.32	2586.3	3236.93	18.1	0.8827	1
Rv0020c	fhaA	Conserved protein with FHA domain, FhaA	50	17.4	17.7	0.02	2617.1	2660.62	0.3	0.9656	1
Rv0021c	-	hypothetical protein	18	213.2	213.6	0	11512.3	11532.7	0.4	0.9945	1
Rv0022c	whiB5	Probable transcriptional regulatory protein WhiB-like WhiB5	8	302.8	277.3	-0.13	7266.1	6655.02	-25.5	0.8531	1
Rv0023	-	Possible transcriptional regulatory protein	12	0	0	0	0	0	0	1	1
Rv0024	-	Putative secreted protein P60-related protein	11	147.1	168	0.19	4855.4	5544.45	20.9	0.7648	1
Rv0025	-	hypothetical protein	7	101.5	90.8	-0.16	2131.1	1906.87	-10.7	0.7313	1
Rv0026	-	hypothetical protein	12	155.3	144.9	-0.1	5592.3	5215.16	-10.5	0.8536	1
Rv0027	-	hypothetical protein	5	72.9	70.6	-0.05	1092.8	1058.7	-2.3	0.9283	1
Rv0028	-	hypothetical protein	4	193	218.4	0.18	2315.9	2620.57	25.4	0.7954	1
Rv0029	-	hypothetical protein	17	139.9	145.9	0.06	7136.1	7441.36	6	0.9159	1
Rv0030	-	hypothetical protein	5	91.4	71.1	-0.36	1370.4	1066.39	-20.3	0.6225	1
Rv0031	-	Possible remnant of a transposase	1	0	0	0	0	0	0	1	1
Rv0032	bioF2	Possible 8-amino-7-oxononanoate synthase BioF2 (AONS) (8-amino-7-ketopelargonate synthase) (7-keto-8-amino-pelargonic acid synthetase) (7-KAP synthetase) (L-alanine--pimelyl CoA ligase)	50	158	158.2	0	23704.9	23730.9	0.2	0.9956	1
Rv0033	acpA	Probable acyl carrier protein AcpA (ACP)	3	381.6	318.5	-0.26	3434.1	2866.1	-63.1	0.6336	1
Rv0034	-	hypothetical protein	5	228.4	194.7	-0.23	3425.7	2920.92	-33.6	0.774	1
Rv0035	fadD34	Probable fatty-acid-CoA ligase FadD34 (fatty-acid-CoA synthetase) (fatty-acid-CoA synthase)	24	247.9	294.8	0.25	17846.1	21228.2	47	0.6558	1
Rv0036c	-	hypothetical protein	4	382	381.9	0	4584.3	4583.29	-0.1	0.9998	1
Rv0037c	-	Probable conserved integral membrane protein	17	183.8	146.8	-0.32	9375.8	7484.74	-37.1	0.6972	1
Rv0038	-	hypothetical protein	7	416.5	363.3	-0.2	8746	7629.5	-53.2	0.7294	1
Rv0039c	-	Possible conserved transmembrane protein	4	63.9	62.9	-0.02	766.6	755.11	-1	0.9688	1
Rv0040c	mtc28	Secreted proline rich protein Mtc28 (proline rich 28 kDa antigen)	8	96.3	142.6	0.57	2311.8	3423.58	46.3	0.2637	1
Rv0041	leuS	Probable leucyl-tRNA synthetase LeuS (leucine--tRNA ligase) (LEURS)	66	0	0	0	0	0	0	1	1
Rv0042c	-	Possible transcriptional regulatory protein (probably MarR-family)	5	37.5	51.1	0.45	562.8	766.45	13.6	0.5671	1
Rv0043c	-	Probable transcriptional regulatory protein (probably GntR-family)	7	84.1	152.3	0.86	1766.8	3198.17	68.2	0.3104	1
Rv0044c	-	Possible oxidoreductase	19	193.6	211.6	0.13	11035.2	12058.4	18	0.8132	1
Rv0045c	-	Possible hydrolase	6	406.6	366	-0.15	7319.7	6587.16	-40.7	0.7918	1
Rv0046c	ino1	myo-inositol-1-phosphate synthase Ino1 (inositol 1-phosphate synthetase) (D-glucose 6-phosphate cycloaldolase) (glucose 6-phosphate cyclase) (glucocycloaldolase)	15	0	0	0	0	0	0	1	1
Rv0047c	-	hypothetical protein	7	87.9	32.2	-1.45	1846.1	675.26	-55.8	0.3091	1
Rv0048c	-	Possible membrane protein	14	449.9	432.1	-0.06	18894	18149.5	-17.7	0.9123	1
Rv0049	-	hypothetical protein	6	107.3	104.7	-0.04	1931.8	1883.71	-2.7	0.9433	1
Rv0050	ponA1	Probable bifunctional penicillin-binding protein 1A/1B PonA1 (murein polymerase) (PBP1): penicillin-insensitive transglycosylase (peptidoglycan TGASE) + penicillin-sensitive transpeptidase (DD-transpeptidase)	33	21.5	25.8	0.26	2128	2554.94	4.3	0.5173	1
Rv0051	-	Probable conserved transmembrane protein	33	57.2	50	-0.2	5666.6	4948.62	-7.3	0.6144	1
Rv0052	-	hypothetical protein	6	166.9	139.9	-0.25	3004	2518.82	-27	0.6197	1
Rv0053	rpsF	30S ribosomal protein S6 RpsF	5	10.1	4.5	-1.16	152	67.88	-5.6	0.4589	1
Rv0054	ssb	Single-strand binding protein Ssb (helix-destabilizing protein)	5	0	0	0	0	0	0	1	1
Rv0055	rpsR1	30S ribosomal protein S18-1 RpsR1	4	54.6	85.7	0.65	654.9	1028.34	31.1	0.872	1
Rv0056	rplI	50S ribosomal protein L9 RplI	7	73.1	76.2	0.06	1534.5	1599.91	3.1	0.9068	1
Rv0057	-	Hypothetical protein	15	56.7	72.4	0.35	2551.4	3256.3	15.7	0.5724	1
Rv0058	dnaB	Probable replicative DNA helicase DnaB	36	0	0	0	0	0	0	1	1
Rv0059	-	Hypothetical protein	16	321.5	327.2	0.03	15431.4	15703.8	5.7	0.9332	1
Rv0060	-	hypothetical protein	21	0	0	0	0	0	0	1	1
Rv0061c	-	Hypothetical protein	6	247.7	227.3	-0.12	4458.7	4091.53	-20.4	0.8712	1
Rv0062	celA1	Possible cellulase CelA1 (endoglucanase) (endo-1,4-beta-glucanase) (FI-cmcase) (carboxymethyl cellulase)	19	129.7	120.7	-0.1	7390.3	6882.01	-8.9	0.7457	1
Rv0063	-	Possible oxidoreductase	21	185.6	164.1	-0.18	11690.1	10340.4	-21.4	0.6495	1
Rv0064	-	Probable conserved transmembrane protein	64	84.7	83.3	-0.02	16270.1	15994.7	-1.4	0.935	1
Rv0064A	vapB1	Possible antitoxin VapB1	3	484.8	415.3	-0.22	4363.2	3737.47	-69.5	0.7828	1
Rv0065	vapC1	Possible toxin VapC1	7	37.7	47.3	0.33	792.2	993.52	9.6	0.6321	1
Rv0066c	icd2	Probable isocitrate dehydrogenase [NADP] Icd2 (oxalosuccinate decarboxylase) (IDH) (NADP+-specific ICDH) (IDP)	33	11	40	1.87	1084.2	3964.3	29.1	0.4207	1
Rv0067c	-	Possible transcriptional regulatory protein (possibly TetR-family)	11	2.1	8.1	1.93	69.8	266.2	6	0.0556	1
Rv0068	-	Probable oxidoreductase	11	310.4	263.7	-0.23	10241.7	8703.75	-46.6	0.7819	1
Rv0069c	sdaA	Probable L-serine dehydratase SdaA (L-serine deaminase) (SDH) (L-SD)	11	69.2	87.2	0.33	2283.6	2876.51	18	0.7153	1
Rv0070c	glyA2	Serine hydroxymethyltransferase GlyA2 (serine methylase 2) (SHMT 2)	16	152.4	158.2	0.05	7314.1	7595.39	5.9	0.9247	1
Rv0071	-	Possible maturase	8	193.3	183.5	-0.08	4638.4	4402.97	-9.8	0.9138	1
Rv0072	-	Probable glutamine-transport transmembrane protein ABC transporter	16	475.2	469.6	-0.02	22809	22539.9	-5.6	0.9678	1
Rv0073	-	Probable glutamine-transport ATP-binding protein ABC transporter	13	222.2	210.1	-0.08	8667	8194.56	-12.1	0.797	1
Rv0074	-	hypothetical protein	14	164.6	188.7	0.2	6914.9	7927.08	24.1	0.7024	1
Rv0075	-	Probable aminotransferase	22	203.5	211.7	0.06	13432.3	13972.4	8.2	0.8801	1
Rv0076c	-	Probable membrane protein	3	372.4	377.9	0.02	3351.8	3401.15	5.5	0.9626	1
Rv0077c	-	Probable oxidoreductase	11	176.6	165	-0.1	5827.6	5446.43	-11.5	0.8437	1
Rv0078	-	Probable transcriptional regulatory protein	7	26.5	46.7	0.82	556.4	979.94	20.2	0.2489	1
Rv0078A	-	Hypothetical protein	9	187.6	182.5	-0.04	5064.2	4928.76	-5	0.9533	1
Rv0078B	-	hypothetical protein	2	251.4	267.4	0.09	1508.4	1604.3	16	0.8718	1
Rv0079	-	hypothetical protein	13	224.2	149.6	-0.58	8742.3	5834.51	-74.6	0.2673	1
Rv0080	-	hypothetical protein	3	190.7	140.2	-0.44	1716.3	1261.6	-50.5	0.3351	1
Rv0081	-	Probable transcriptional regulatory protein	5	125.4	146.1	0.22	1881.2	2191.58	20.7	0.7304	1
Rv0082	-	Probable oxidoreductase	7	74	98.1	0.41	1554.6	2059.21	24	0.7497	1
Rv0083	-	Probable oxidoreductase	20	144.3	126.8	-0.19	8658.2	7610.03	-17.5	0.6681	1
Rv0084	hycD	Possible formate hydrogenlyase HycD (FHL)	7	11	13	0.25	230.1	273.74	2.1	0.7356	1
Rv0085	hycP	Possible hydrogenase HycP	3	157.6	101.4	-0.64	1418.8	912.77	-56.2	0.5237	1
Rv0086	hycQ	Possible hydrogenase HycQ	14	37.6	35.4	-0.09	1580.2	1484.79	-2.3	0.8965	1
Rv0087	hycE	Possible formate hydrogenase HycE (FHL)	22	16.9	21	0.31	1117.9	1386.3	4.1	0.703	1
Rv0088	-	Possible polyketide cyclase/dehydrase	11	17	21.5	0.34	560	709.67	4.5	0.5862	1
Rv0089	-	Possible methyltransferase/methylase	9	87.9	88.2	0.01	2372.7	2382.61	0.4	0.9909	1
Rv0090	-	Possible membrane protein	12	101.5	108.8	0.1	3653.8	3915.28	7.3	0.8417	1
Rv0091	mtn	Probable bifunctional MTA/SAH nucleosidase Mtn: 5'-methylthioadenosine nucleosidase (methylthioadenosine methylthioribohydrolase) + S-adenosylhomocysteine nucleosidase (S-adenosyl-L-homocysteine homocysteinylribohydrolase)	11	178.2	166.5	-0.1	5881.2	5493.49	-11.7	0.852	1
Rv0092	ctpA	Cation transporter P-type ATPase a CtpA	27	43.8	37	-0.24	3548.9	2995.42	-6.8	0.4891	1
Rv0093c	-	Probable conserved membrane protein	7	26.7	30.1	0.18	559.9	632.44	3.5	0.8364	1
Rv0094c	-	hypothetical protein	14	130.6	133.7	0.03	5485.2	5614.81	3.1	0.9175	1
Rv0095c	-	hypothetical protein	7	22.6	18.9	-0.26	475.1	396.02	-3.8	0.6096	1
Rv0096	PPE1	PPE family protein PPE1	30	117.1	120.2	0.04	10542	10818	3.1	0.9217	1
Rv0097	-	Possible oxidoreductase	24	164.2	181.6	0.15	11823.7	13076.4	17.4	0.6821	1
Rv0098	fcoT	Probable fatty acyl CoA thioesterase type III FcoT	10	52.2	67	0.36	1565.2	2008.83	14.8	0.4919	1
Rv0099	fadD10	Possible fatty-acid-CoA ligase FadD10 (fatty-acid-CoA synthetase) (fatty-acid-CoA synthase)	30	53.4	49.5	-0.11	4809.6	4450.91	-4	0.8669	1
Rv0100	-	hypothetical protein	3	154.6	149.1	-0.05	1391	1341.92	-5.5	0.9256	1
Rv0101	nrp	Probable peptide synthetase Nrp (peptide synthase)	103	89.2	81.7	-0.13	27573.9	25243.6	-7.5	0.6368	1
Rv0102	-	Probable conserved integral membrane protein	38	0	0	0	0	0	0	1	1
Rv0103c	ctpB	Probable cation-transporter P-type ATPase B CtpB	28	227.5	194.1	-0.23	19108.9	16306.4	-33.4	0.6369	1
Rv0104	-	hypothetical protein	25	257	245.5	-0.07	19272.3	18412.3	-11.5	0.8712	1
Rv0105c	rpmB1	50S ribosomal protein L28-1 RpmB1	5	66.3	59.7	-0.15	994.5	895.62	-6.6	0.8624	1
Rv0106	-	hypothetical protein	10	109.2	121.9	0.16	3274.8	3656.2	12.7	0.78	1
Rv0107c	ctpI	Probable cation-transporter ATPase I CtpI	59	86.7	79.3	-0.13	15352.6	14028.3	-7.5	0.7066	1
Rv0108c	-	Hypothetical protein	2	315.5	137.5	-1.2	1893	825.25	-178	0.3797	1
Rv0109	PE_PGRS1	PE-PGRS family protein PE_PGRS1	25	44.8	45.4	0.02	3359	3402.59	0.6	0.9681	1
Rv0110	-	Probable conserved integral membrane protein	13	386.5	406	0.07	15074.1	15832.5	19.4	0.8642	1
Rv0111	-	Possible transmembrane acyltransferase	40	148.4	105.8	-0.49	17807.2	12693.8	-42.6	0.3037	1
Rv0112	gca	Possible GDP-mannose 4,6-dehydratase Gca (GDP-D-mannose dehydratase)	29	103.8	84.4	-0.3	9027.3	7340.56	-19.4	0.5147	1
Rv0113	gmhA	Probable sedoheptulose-7-phosphate isomerase GmhA (phosphoheptose isomerase)	12	32.6	33.3	0.03	1174.7	1199.62	0.7	0.9659	1
Rv0114	gmhB	Possible D-alpha,beta-D-heptose-1,7-biphosphate phosphatase GmhB (D-glycero-D-manno-heptose 7-phosphate kinase)	9	270.8	237.1	-0.19	7311.9	6401.83	-33.7	0.7347	1
Rv0115	hddA	Possible D-alpha-D-heptose-7-phosphate kinase HddA	17	173.5	170.6	-0.02	8847.1	8702.81	-2.8	0.9611	1
Rv0116c	ldtA	Probable L,D-transpeptidase LdtA	15	196.5	296.1	0.59	8840.5	13322.9	99.6	0.3331	1
Rv0117	oxyS	Oxidative stress response regulatory protein OxyS	16	146.9	156.8	0.09	7052.9	7525.84	9.9	0.8803	1
Rv0118c	oxcA	Probable oxalyl-CoA decarboxylase OxcA	25	23.2	23.2	0	1742.2	1741.84	0	0.9996	1
Rv0119	fadD7	Probable fatty-acid-CoA ligase FadD7 (fatty-acid-CoA synthetase) (fatty-acid-CoA synthase)	13	1.5	1.6	0.08	58.4	61.65	0.1	0.971	1
Rv0120c	fusA2	Probable elongation factor G FusA2 (EF-G)	25	56.4	54.3	-0.05	4228.1	4069.99	-2.1	0.9432	1
Rv0121c	-	hypothetical protein	10	78.2	62.7	-0.32	2347.3	1881.51	-15.5	0.6738	1
Rv0122	-	Hypothetical protein	9	95.6	88.9	-0.1	2580.1	2400.13	-6.7	0.8984	1
Rv0123	-	hypothetical protein	7	4.6	2.5	-0.87	95.6	52.45	-2.1	0.4364	1
Rv0124	PE_PGRS2	PE-PGRS family protein PE_PGRS2	11	101.7	89.5	-0.18	3355.6	2952.41	-12.2	0.8075	1
Rv0125	pepA	Probable serine protease PepA (serine proteinase) (MTB32A)	9	186.4	185	-0.01	5032	4996.34	-1.3	0.989	1
Rv0126	treS	Trehalose synthase TreS	29	4.6	4.5	-0.02	397	392.64	0	0.9956	1
Rv0127	mak	Maltokinase Mak	28	0.6	0.3	-0.82	49.8	28.21	-0.3	0.4459	1
Rv0128	-	Probable conserved transmembrane protein	17	371	372	0	18919.2	18970.4	1	0.9897	1
Rv0129c	fbpC	Secreted antigen 85-C FbpC (85C) (antigen 85 complex C) (AG58C) (mycolyl transferase 85C) (fibronectin-binding protein C)	27	103.4	85.2	-0.28	8377.6	6898.16	-18.3	0.5751	1
Rv0130	htdZ	Probable 3-hydroxyl-thioester dehydratase	3	97.1	120.4	0.31	873.8	1083.85	23.3	0.7315	1
Rv0131c	fadE1	Probable acyl-CoA dehydrogenase FadE1	17	90.2	78.5	-0.2	4601.1	4005.48	-11.7	0.7497	1
Rv0132c	fgd2	Putative F420-dependent glucose-6-phosphate dehydrogenase Fgd2	14	148	175.4	0.25	6217.1	7367.83	27.4	0.6349	1
Rv0133	-	GCN5-related N-acetyltransferase	6	346.4	331.3	-0.06	6234.5	5962.58	-15.1	0.8953	1
Rv0134	ephF	Possible epoxide hydrolase EphF (epoxide hydratase) (arene-oxide hydratase)	11	341.1	314.5	-0.12	11257.2	10377.9	-26.6	0.8267	1
Rv0135c	-	Possible transcriptional regulatory protein	11	114.7	81.9	-0.49	3783.5	2702.13	-32.8	0.5355	1
Rv0136	cyp138	Probable cytochrome P450 138 Cyp138	22	240.9	216.7	-0.15	15900.7	14301.6	-24.2	0.6596	1
Rv0137c	msrA	Probable peptide methionine sulfoxide reductase MsrA (protein-methionine-S-oxide reductase) (peptide met(O) reductase)	11	196.5	229.3	0.22	6484.3	7567.28	32.8	0.7684	1
Rv0138	-	hypothetical protein	6	492.3	496.3	0.01	8862	8933.01	3.9	0.9836	1
Rv0139	-	Possible oxidoreductase	12	265.2	275.2	0.05	9547.1	9907.19	10	0.8792	1
Rv0140	-	hypothetical protein	15	123.6	136.3	0.14	5563.8	6133.6	12.7	0.7286	1
Rv0141c	-	hypothetical protein	8	134.7	152.9	0.18	3233.4	3668.58	18.1	0.8141	1
Rv0142	-	hypothetical protein	5	53.4	65.6	0.3	800.6	984.1	12.2	0.7173	1
Rv0143c	-	Probable conserved transmembrane protein	25	186.8	204.9	0.13	14008.9	15370.3	18.2	0.741	1
Rv0144	-	Probable transcriptional regulatory protein (possibly TetR-family)	14	366.2	374.7	0.03	15379.4	15737.6	8.5	0.9129	1
Rv0145	-	Possible S-adenosylmethionine-dependent methyltransferase	14	247.2	243	-0.02	10383.7	10206.4	-4.2	0.9565	1
Rv0146	-	Possible S-adenosylmethionine-dependent methyltransferase	15	261.3	293.9	0.17	11760.2	13227.2	32.6	0.7687	1
Rv0147	-	Probable aldehyde dehydrogenase (NAD+) dependent	23	431.5	359.7	-0.26	29773.1	24821	-71.8	0.327	1
Rv0148	-	Probable short-chain type dehydrogenase/reductase	15	343.9	275.5	-0.32	15477.3	12397.8	-68.4	0.3781	1
Rv0149	-	Possible quinone oxidoreductase (NADPH:quinone oxidoreductase) (zeta-crystallin)	19	149.6	169.5	0.18	8528.7	9659.94	19.8	0.5803	1
Rv0150c	-	hypothetical protein	4	15.9	13.7	-0.21	191.3	164.88	-2.2	0.8773	1
Rv0151c	PE1	PE family protein PE1	40	305.6	296.3	-0.04	36668.9	35560.4	-9.2	0.8862	1
Rv0152c	PE2	PE family protein PE2	35	472.8	454.5	-0.06	49639.4	47722.6	-18.3	0.7886	1
Rv0153c	ptbB	Phosphotyrosine protein phosphatase PTPB (protein-tyrosine-phosphatase) (PTPase)	11	70.8	26.4	-1.42	2337.6	870.92	-44.4	0.0094	0.61917
Rv0154c	fadE2	Probable acyl-CoA dehydrogenase FadE2	11	228.6	173.6	-0.4	7543.6	5729.27	-55	0.5952	1
Rv0155	pntAa	Probable NAD(P) transhydrogenase (subunit alpha) PntAa [first part; catalytic part] (pyridine nucleotide transhydrogenase subunit alpha) (nicotinamide nucleotide transhydrogenase subunit alpha)	10	174.7	164.5	-0.09	5239.8	4934.25	-10.2	0.8026	1
Rv0156	pntAb	Probable NAD(P) transhydrogenase (subunit alpha) PntAb [second part; integral membrane protein] (pyridine nucleotide transhydrogenase subunit alpha) (nicotinamide nucleotide transhydrogenase subunit alpha)	0	0	0	0	0	0	0	1	1
Rv0157	pntB	Probable NAD(P) transhydrogenase (subunit beta) PntB [integral membrane protein] (pyridine nucleotide transhydrogenase subunit beta) (nicotinamide nucleotide transhydrogenase subunit beta)	10	243.5	299	0.3	7305.7	8971.01	55.5	0.5751	1
Rv0157A	-	hypothetical protein	5	11.9	9	-0.4	179.1	135.67	-2.9	0.7879	1
Rv0158	-	Probable transcriptional regulatory protein (possibly TetR-family)	15	509.3	505.2	-0.01	22916.6	22734.5	-4	0.9732	1
Rv0159c	PE3	PE family protein PE3	48	452.5	483.5	0.1	65162	69624.3	31	0.712	1
Rv0160c	PE4	PE family protein PE4	41	325.4	329.5	0.02	40029	40526.4	4	0.9527	1
Rv0161	-	Possible oxidoreductase	16	59.4	47	-0.34	2850	2256.37	-12.4	0.5905	1
Rv0162c	adhE1	Probable zinc-type alcohol dehydrogenase (E subunit) AdhE1	15	55	55.2	0.01	2473.1	2485.49	0.3	0.991	1
Rv0163	-	hypothetical protein	9	214	221.8	0.05	5777.8	5987.44	7.8	0.9024	1
Rv0164	TB18.5	Conserved protein TB18.5	8	192.2	209.1	0.12	4612.9	5018.19	16.9	0.8767	1
Rv0165c	mce1R	Probable transcriptional regulatory protein Mce1R (probably GntR-family)	5	332.6	290.7	-0.19	4989.5	4360.29	-41.9	0.7552	1
Rv0166	fadD5	Probable fatty-acid-CoA ligase FadD5 (fatty-acid-CoA synthetase) (fatty-acid-CoA synthase)	23	278	191.7	-0.54	19181.9	13228.7	-86.3	0.2841	1
Rv0167	yrbE1A	Conserved integral membrane protein YrbE1A	6	30.9	6.8	-2.18	556.7	123.05	-24.1	0.0175	1
Rv0655	mkl	Possible ribonucleotide-transport ATP-binding protein ABC transporter Mkl	11	265.3	5.4	-5.61	8755.7	178.73	-259.9	0	0
Rv0211	pckA	Probable iron-regulated phosphoenolpyruvate carboxykinase [GTP] PckA (phosphoenolpyruvate carboxylase) (PEPCK)(pep carboxykinase)	22	179	4.9	-5.19	11814.6	322.54	-174.1	0	0
Rv0175	-	Probable conserved Mce associated membrane protein	9	192.3	7.7	-4.65	5192.5	207.45	-184.6	0	0
Rv0177	-	Probable conserved Mce associated protein	11	88.2	3.8	-4.53	2911.4	126.29	-84.4	0	0
Rv0199	-	Probable conserved membrane protein	12	159.7	6.9	-4.53	5748.4	249.61	-152.7	0	0
Rv0170	mce1B	Mce-family protein Mce1B	16	179.4	8.8	-4.35	8610.6	422.78	-170.6	0	0
Rv0173	lprK	Possible Mce-family lipoprotein LprK (Mce-family lipoprotein Mce1E)	15	176.9	9.4	-4.23	7961.8	423.51	-167.5	0	0
Rv0174	mce1F	Mce-family protein Mce1F	28	209.6	12.8	-4.03	17602.3	1074.87	-196.8	0	0
Rv0169	mce1A	Mce-family protein Mce1A	33	154.9	9.6	-4.01	15340	954.99	-145.3	0	0
Rv0176	-	Probable conserved Mce associated transmembrane protein	15	127.6	8.7	-3.88	5742.8	390.65	-118.9	0	0
Rv0178	-	Probable conserved Mce associated membrane protein	11	149.1	10.4	-3.84	4921.3	342.63	-138.7	0	0
Rv0179c	lprO	Possible lipoprotein LprO	22	202.4	210.1	0.05	13356.3	13863.4	7.7	0.8789	1
Rv0180c	-	Probable conserved transmembrane protein	27	210.9	182.3	-0.21	17086.7	14765.6	-28.7	0.5745	1
Rv0181c	-	hypothetical protein	14	127	103.5	-0.29	5333.6	4348.15	-23.5	0.4794	1
Rv0182c	sigG	Probable alternative RNA polymerase sigma factor SigG (RNA polymerase ECF type sigma factor)	19	265.2	410.4	0.63	15116.1	23393.1	145.2	0.4746	1
Rv0183	-	Possible lysophospholipase	14	191.6	163.4	-0.23	8046.5	6861.76	-28.2	0.508	1
Rv0184	-	hypothetical protein	11	176.7	171.9	-0.04	5831.2	5673.06	-4.8	0.9505	1
Rv0185	-	hypothetical protein	9	39.8	44.2	0.15	1074.9	1194.52	4.4	0.8224	1
Rv0186	bglS	Probable beta-glucosidase BglS (gentiobiase) (cellobiase) (beta-D-glucoside glucohydrolase)	32	138.2	135.3	-0.03	13270.3	12988.1	-2.9	0.9488	1
Rv0186A	mymT	Metallothionein, MymT	3	121.7	123	0.02	1095	1106.64	1.3	0.9827	1
Rv0187	-	Probable O-methyltransferase	7	110.3	132.1	0.26	2317.2	2773.1	21.7	0.6786	1
Rv0188	-	Probable conserved transmembrane protein	8	126.3	135.2	0.1	3031.9	3243.71	8.8	0.8752	1
Rv0189c	ilvD	Probable dihydroxy-acid dehydratase IlvD (dad)	18	0	0	0	0	0	0	1	1
Rv0190	-	hypothetical protein	3	110.3	161.2	0.55	992.6	1450.79	50.9	0.2223	1
Rv0191	-	Probable conserved integral membrane protein	17	324.2	294.8	-0.14	16535.9	15034.3	-29.4	0.6648	1
Rv0192	-	hypothetical protein	11	449.9	346.9	-0.38	14847.9	11448.3	-103	0.4632	1
Rv0192A	-	Conserved secreted protein	2	148.1	111.3	-0.41	888.8	667.91	-36.8	0.7121	1
Rv0193c	-	Hypothetical protein	32	336.6	286.5	-0.23	32312.2	27501.2	-50.1	0.4301	1
Rv0194	-	Probable transmembrane multidrug efflux pump	48	412.3	425.4	0.05	59371.4	61263	13.1	0.8512	1
Rv0195	-	Possible two component transcriptional regulatory protein (probably LuxR-family)	6	422.6	426.1	0.01	7606.8	7670.26	3.5	0.9808	1
Rv0196	-	Possible transcriptional regulatory protein	7	80.3	91.9	0.2	1685.6	1930.49	11.7	0.5819	1
Rv0197	-	Possible oxidoreductase	31	86.8	81.6	-0.09	8068.6	7592.76	-5.1	0.8606	1
Rv0198c	zmp1	Probable zinc metalloprotease Zmp1	39	77.2	70.8	-0.13	9038	8284.59	-6.4	0.7879	1
Rv0168	yrbE1B	Conserved integral membrane protein YrbE1B	13	115.4	9	-3.69	4499.6	349.17	-106.4	0	0
Rv0200	-	Possible conserved transmembrane protein	7	25.7	1.4	-4.2	539.6	29.29	-24.3	0.0018	0.1682
Rv0201c	-	hypothetical protein	7	105.3	97.5	-0.11	2210.5	2047.03	-7.8	0.8492	1
Rv0202c	mmpL11	Probable conserved transmembrane transport protein MmpL11	36	37.2	28.2	-0.4	4014.4	3049	-8.9	0.3181	1
Rv0203	-	Possible exported protein	3	182.1	170	-0.1	1639.3	1529.76	-12.2	0.8594	1
Rv0204c	-	Probable conserved transmembrane protein	19	9.3	5.9	-0.66	531.3	335.49	-3.4	0.3846	1
Rv0205	-	Probable conserved transmembrane protein	12	123.2	137	0.15	4433.7	4931.91	13.8	0.8082	1
Rv0206c	mmpL3	Possible conserved transmembrane transport protein MmpL3	27	0.2	0.1	-1.1	16.5	7.72	-0.1	1	1
Rv0207c	-	hypothetical protein	9	146.8	89	-0.72	3962.3	2403.13	-57.7	0.7462	1
Rv0208c	-	Hypothetical methlytransferase (methylase)	10	15.4	14.5	-0.09	462.8	436.29	-0.9	0.9181	1
Rv0209	-	Hypothetical protein	14	155.8	123.8	-0.33	6544.3	5197.56	-32.1	0.6557	1
Rv0210	-	Hypothetical protein	12	161.5	148.5	-0.12	5813.3	5344.24	-13	0.7894	1
Rv0171	mce1C	Mce-family protein Mce1C	23	115.2	11.5	-3.32	7950.3	793.72	-103.7	0	0
Rv0212c	nadR	Possible transcriptional regulatory protein NadR (probably AsnC-family)	6	276	257.6	-0.1	4968.1	4636	-18.4	0.8984	1
Rv0213c	-	Possible methyltransferase (methylase)	30	190.7	189.4	-0.01	17161	17043.7	-1.3	0.977	1
Rv0214	fadD4	Probable fatty-acid-CoA ligase FadD4 (fatty-acid-CoA synthetase) (fatty-acid-CoA synthase)	31	121	115.8	-0.06	11250.1	10765.1	-5.2	0.8644	1
Rv0215c	fadE3	Probable acyl-CoA dehydrogenase FadE3	14	219.6	224.9	0.03	9224.3	9446.37	5.3	0.9352	1
Rv0216	-	Double hotdog hydratase	19	20.4	17	-0.26	1160.4	967.49	-3.4	0.6104	1
Rv0217c	lipW	Possible esterase LipW	19	135.1	135.3	0	7700.1	7714.41	0.3	0.9952	1
Rv0218	-	Probable conserved transmembrane protein	18	93.3	98.7	0.08	5037.4	5327.91	5.4	0.8903	1
Rv0219	-	Probable conserved transmembrane protein	11	40.4	48.3	0.26	1333.7	1594.56	7.9	0.6183	1
Rv0220	lipC	Probable esterase LipC	22	140	96.4	-0.54	9241.9	6363.73	-43.6	0.5755	1
Rv0221	-	Possible triacylglycerol synthase (diacylglycerol acyltransferase)	25	198.5	196.9	-0.01	14891.1	14769.5	-1.6	0.9828	1
Rv0222	echA1	Probable enoyl-CoA hydratase EchA1 (enoyl hydrase) (unsaturated acyl-CoA hydratase) (crotonase)	8	125.6	63.9	-0.98	3015.3	1533.78	-61.7	0.3818	1
Rv0223c	-	Probable aldehyde dehydrogenase	22	80.6	66.3	-0.28	5316.9	4377.93	-14.2	0.5931	1
Rv0224c	-	Possible methyltransferase (methylase)	14	0	0	0	0	0	0	1	1
Rv0225	-	Possible conserved protein	20	0	0	0	0	0	0	1	1
Rv0226c	-	Probable conserved transmembrane protein	23	0	0	0	0	0	0	1	1
Rv0227c	-	Probable conserved membrane protein	21	0.1	0	-0.18	8.6	0	-0.1	1	1
Rv0228	-	Probable integral membrane acyltransferase	13	0	0	0	0	0	0	1	1
Rv0229c	-	Possible conserved membrane protein with PIN domain	16	188.5	194.1	0.04	9046.9	9318.22	5.7	0.9431	1
Rv0230c	php	Probable phosphotriesterase Php (parathion hydrolase) (PTE) (aryldialkylphosphatase) (paraoxonase) (a-esterase) (aryltriphosphatase) (paraoxon hydrolase)	13	334.8	321.3	-0.06	13055.5	12529.1	-13.5	0.9059	1
Rv0231	fadE4	Probable acyl-CoA dehydrogenase FadE4	33	315.3	318.9	0.02	31215.6	31571.2	3.6	0.9512	1
Rv0232	-	Probable transcriptional regulatory protein (probably TetR/AcrR-family)	9	612.9	613.9	0	16549.2	16576.4	1	0.997	1
Rv0233	nrdB	Ribonucleoside-diphosphate reductase (beta chain) NrdB (ribonucleotide reductase small chain)	11	289	324.2	0.17	9537.3	10700	35.2	0.7667	1
Rv0234c	gabD1	Succinate-semialdehyde dehydrogenase [NADP+] dependent (SSDH) GabD1	19	43.2	33.5	-0.36	2461.8	1912.08	-9.6	0.4766	1
Rv0235c	-	Probable conserved transmembrane protein	22	49	39.1	-0.33	3230.8	2578.13	-9.9	0.6594	1
Rv0236A	-	Small secreted protein	2	0	0	0	0	0	0	1	1
Rv0236c	aftD	Possible arabinofuranosyltransferase AftD	34	0	0	0	0	0	0	1	1
Rv0237	lpqI	Probable conserved lipoprotein LpqI	12	74.7	72.4	-0.04	2688.1	2606.03	-2.3	0.9391	1
Rv0238	-	Possible transcriptional regulatory protein (probably TetR-family)	11	15.6	29.8	0.93	516	983.25	14.2	0.0658	1
Rv0239	vapB24	Possible antitoxin VapB24	2	136.5	122.5	-0.16	819.2	735.23	-14	0.7944	1
Rv0240	vapC24	Possible toxin VapC24 Contains PIN domain	6	118.9	112	-0.09	2139.4	2015.64	-6.9	0.8985	1
Rv0241c	htdX	Probable 3-hydroxyacyl-thioester dehydratase HtdX	13	13.6	19.4	0.51	531.3	757.53	5.8	0.591	1
Rv0242c	fabG4	Probable 3-oxoacyl-[acyl-carrier protein] reductase FabG4 (3-ketoacyl-acyl carrier protein reductase)	11	18.3	27.8	0.61	603.1	917.84	9.5	0.4945	1
Rv0243	fadA2	Probable acetyl-CoA acyltransferase FadA2 (3-ketoacyl-CoA thiolase) (beta-ketothiolase)	18	57.6	41.9	-0.46	3109.8	2261.83	-15.7	0.2873	1
Rv0244c	fadE5	Probable acyl-CoA dehydrogenase FadE5	21	74.5	94.8	0.35	4690.9	5972.13	20.3	0.2345	1
Rv0245	-	Possible oxidoreductase	4	103.3	76.9	-0.43	1239.8	923.21	-26.4	0.4781	1
Rv0246	-	Probable conserved integral membrane protein	29	161.2	158.4	-0.03	14028.7	13779	-2.9	0.9344	1
Rv3723	-	Probable conserved transmembrane protein	9	370.1	44	-3.07	9993.5	1186.88	-326.2	0	0
Rv0172	mce1D	Mce-family protein Mce1D	31	205.4	24.9	-3.04	19098.8	2319.3	-180.4	0	0
Rv3311	-	hypothetical protein	14	188.3	33.6	-2.49	7908.6	1411.75	-154.7	0	0
Rv0250c	-	hypothetical protein	3	96.3	161.8	0.75	866.3	1456.27	65.5	0.4316	1
Rv0251c	hsp	Heat shock protein Hsp (heat-stress-induced ribosome-binding protein A)	5	255.3	226.8	-0.17	3829.8	3401.35	-28.6	0.7466	1
Rv0252	nirB	Probable nitrite reductase [NAD(P)H] large subunit [FAD flavoprotein] NirB	38	177.5	178.3	0.01	20239.3	20323.4	0.7	0.9861	1
Rv0253	nirD	Probable nitrite reductase [NAD(P)H] small subunit NirD	6	121.7	131.8	0.11	2190.9	2372.17	10.1	0.8174	1
Rv0254c	cobU	Probable bifunctional cobalamin biosynthesis protein CobU: cobinamide kinase + cobinamide phosphate guanylyltransferase	5	374.3	469.8	0.33	5614.4	7047.75	95.6	0.6049	1
Rv0255c	cobQ1	Probable cobyric acid synthase CobQ1	13	94.4	88.6	-0.09	3683	3455.23	-5.8	0.8498	1
Rv0256c	PPE2	PPE family protein PPE2	31	232.7	248.8	0.1	21638.3	23133.8	16.1	0.7771	1
Rv0257	-	hypothetical protein	3	426.4	435.6	0.03	3837.4	3920	9.2	0.9625	1
Rv0258c	-	hypothetical protein	6	35.7	46.2	0.37	642.7	831.15	10.5	0.7633	1
Rv0259c	-	hypothetical protein	7	81.1	59.6	-0.45	1703	1250.89	-21.5	0.7384	1
Rv0260c	-	Possible transcriptional regulatory protein	18	74.3	75.5	0.02	4010.3	4075.04	1.2	0.9788	1
Rv0261c	narK3	Probable integral membrane nitrite extrusion protein NarK3 (nitrite facilitator)	22	66.9	78.3	0.23	4413.2	5167.14	11.4	0.709	1
Rv0262c	aac	Aminoglycoside 2'-N-acetyltransferase Aac (Aac(2')-IC)	6	92.8	99.2	0.1	1670.6	1785.41	6.4	0.915	1
Rv0263c	-	hypothetical protein	15	75.8	106.7	0.49	3408.9	4802	31	0.6257	1
Rv0264c	-	hypothetical protein	9	193.1	180.7	-0.1	5213.7	4878.31	-12.4	0.9117	1
Rv0265c	-	Probable periplasmic iron-transport lipoprotein	9	265.5	343.8	0.37	7168.4	9283.62	78.3	0.4297	1
Rv0266c	oplA	Probable 5-oxoprolinase OplA (5-oxo-L-prolinase) (pyroglutamase) (5-OPASE)	38	268.8	237.2	-0.18	30640.1	27040.1	-31.6	0.6076	1
Rv0267	narU	Probable integral membrane nitrite extrusion protein NarU (nitrite facilitator)	11	209.9	224.5	0.1	6928	7407.21	14.5	0.8521	1
Rv0268c	-	Hypothetical protein	12	376.1	362.8	-0.05	13539	13061.1	-13.3	0.8528	1
Rv0269c	-	hypothetical protein	10	242.6	238.4	-0.03	7279	7151.16	-4.3	0.9612	1
Rv0270	fadD2	Probable fatty-acid-CoA ligase FadD2 (fatty-acid-CoA synthetase) (fatty-acid-CoA synthase)	21	253.4	93.2	-1.44	15961.3	5868.96	-160.2	0.0012	0.1176
Rv0271c	fadE6	Probable acyl-CoA dehydrogenase FadE6	25	170.9	170.4	0	12819	12778.3	-0.5	0.9932	1
Rv0272c	-	hypothetical protein	15	55.9	59.3	0.09	2513.7	2666.99	3.4	0.9011	1
Rv0273c	-	Possible transcriptional regulatory protein	15	87.8	80	-0.13	3951.5	3602.21	-7.8	0.8426	1
Rv0274	-	hypothetical protein	8	128.5	110.8	-0.21	3083.3	2659.57	-17.7	0.7216	1
Rv0275c	-	Possible transcriptional regulatory protein (possibly TetR-family)	7	45.2	49.3	0.12	950.2	1034.86	4	0.8932	1
Rv0276	-	hypothetical protein	17	269.9	247.1	-0.13	13763.2	12604.4	-22.7	0.8106	1
Rv0277c	vapC25	Possible toxin VapC25 Contains PIN domain	5	155.1	126.9	-0.29	2327.2	1903.07	-28.3	0.7436	1
Rv0278c	PE_PGRS3	PE-PGRS family protein PE_PGRS3	24	17.2	20.7	0.27	1236.5	1486.81	3.5	0.6142	1
Rv0279c	PE_PGRS4	PE-PGRS family protein PE_PGRS4	17	78.9	78.9	0	4021.4	4023.59	0	0.9993	1
Rv0280	PPE3	PPE family protein PPE3	26	135.7	139.3	0.04	10587.7	10869.3	3.6	0.9124	1
Rv0281	-	Possible S-adenosylmethionine-dependent methyltransferase	12	222.8	188.7	-0.24	8021.5	6791.92	-34.2	0.5555	1
Rv0282	eccA3	ESX conserved component EccA3 ESX-3 type VII secretion system protein	19	0	0	0	0	0	0	1	1
Rv0283	eccB3	ESX conserved component EccB3 ESX-3 type VII secretion system protein Possible membrane protein	22	0	0	0	0	0	0	1	1
Rv0284	eccC3	ESX conserved component EccC3 ESX-3 type VII secretion system protein Possible membrane protein	57	0	0	0	0	0	0	1	1
Rv0285	PE5	PE family protein PE5	5	0	0	0	0	0	0	1	1
Rv0286	PPE4	PPE family protein PPE4	28	0	0	0	0	0	0	1	1
Rv0287	esxG	ESAT-6 like protein EsxG (conserved protein TB9.8)	3	0	0	0	0	0	0	1	1
Rv0288	esxH	Low molecular weight protein antigen 7 EsxH (10 kDa antigen) (CFP-7) (protein TB10.4)	7	0	0	0	0	0	0	1	1
Rv0289	espG3	ESX-3 secretion-associated protein EspG3	13	0	0	0	0	0	0	1	1
Rv0290	eccD3	ESX conserved component EccD3 ESX-3 type VII secretion system protein Probable transmembrane protein	18	0	0	0	0	0	0	1	1
Rv0291	mycP3	Probable membrane-anchored mycosin MycP3 (serine protease) (subtilisin-like protease) (subtilase-like) (mycosin-3)	12	0	0	0	0	0	0	1	1
Rv0292	eccE3	ESX conserved component EccE3 ESX-3 type VII secretion system protein Probable transmembrane protein	17	12.3	11.6	-0.09	629.6	593.18	-0.7	0.9419	1
Rv0293c	-	hypothetical protein	26	167	171.7	0.04	13023.5	13395	4.8	0.9178	1
Rv0294	tam	Probable trans-aconitate methyltransferase Tam	13	102.5	78.5	-0.39	3999.4	3059.88	-24.1	0.488	1
Rv0295c	-	hypothetical protein	7	258.8	196	-0.4	5433.8	4115.63	-62.8	0.665	1
Rv0296c	-	Probable sulfatase	42	164.3	180.2	0.13	20704.8	22708.3	15.9	0.7312	1
Rv0297	PE_PGRS5	PE-PGRS family protein PE_PGRS5	14	86.7	80.7	-0.1	3642.6	3387.61	-6.1	0.8979	1
Rv0298	-	Hypothetical protein	5	281.8	266.8	-0.08	4227.7	4001.31	-15.1	0.8859	1
Rv0299	-	Hypothetical protein	2	341.7	356	0.06	2050.2	2136	14.3	0.9615	1
Rv0300	vapB2	Possible antitoxin VapB2	4	296.4	302.4	0.03	3556.5	3628.85	6	0.9507	1
Rv0301	vapC2	Possible toxin VapC2	7	479.5	446.1	-0.1	10069.4	9368.27	-33.4	0.8572	1
Rv0302	-	Probable transcriptional regulatory protein (probably TetR/AcrR-family)	8	135.9	142	0.06	3261.4	3407.51	6.1	0.8888	1
Rv0303	-	Probable dehydrogenase/reductase	12	122	129.5	0.09	4390.8	4662.97	7.6	0.7913	1
Rv0304c	PPE5	PPE family protein PPE5	119	192.4	203.8	0.08	68690.1	72749.8	11.4	0.7098	1
Rv0305c	PPE6	PPE family protein PPE6	53	196.3	218.6	0.16	31208	34761.8	22.4	0.5503	1
Rv0306	-	Putative oxidoreductase	6	212.4	236	0.15	3822.4	4248.14	23.6	0.8408	1
Rv0307c	-	hypothetical protein	8	341.9	407.8	0.25	8206.5	9786.25	65.8	0.6945	1
Rv0308	-	Probable conserved integral membrane protein	15	274.6	274	0	12355.3	12331.9	-0.5	0.9958	1
Rv0309	-	Possible conserved exported protein	11	66.3	43.8	-0.6	2189	1444.68	-22.6	0.1485	1
Rv0310c	-	hypothetical protein	12	75.4	93.1	0.31	2713.2	3352.3	17.8	0.6591	1
Rv0311	-	hypothetical protein	15	100.6	106.6	0.08	4526.3	4795.9	6	0.8864	1
Rv0312	-	Conserved hypothetical proline and threonine rich protein	19	28.4	27.9	-0.02	1618	1591.56	-0.5	0.9725	1
Rv0313	-	hypothetical protein	4	393.1	416.3	0.08	4716.9	4996.13	23.3	0.8879	1
Rv0314c	-	Possible conserved membrane protein	7	629.1	790.3	0.33	13210.7	16597.3	161.3	0.547	1
Rv0315	-	Possible beta-1,3-glucanase precursor	8	170.4	169.1	-0.01	4090.2	4059.52	-1.3	0.9843	1
Rv0316	-	Possible muconolactone isomerase	8	63.1	56.7	-0.15	1513.4	1360.43	-6.4	0.8402	1
Rv0317c	glpQ2	Possible glycerophosphoryl diester phosphodiesterase GlpQ2 (glycerophosphodiester phosphodiesterase)	13	237.3	255.9	0.11	9255.2	9981.12	18.6	0.827	1
Rv0318c	-	Probable conserved integral membrane protein	6	327.3	358.1	0.13	5891.7	6444.9	30.7	0.8388	1
Rv0319	pcp	Probable pyrrolidone-carboxylate peptidase Pcp (5-oxoprolyl-peptidase) (pyroglutamyl-peptidase I) (PGP-I) (pyrase)	7	152.6	166	0.12	3205.5	3485.29	13.3	0.9018	1
Rv0320	-	Possible conserved exported protein	12	283.7	272.9	-0.06	10214.6	9823.41	-10.9	0.9057	1
Rv0321	dcd	Probable deoxycytidine triphosphate deaminase Dcd (dCTP deaminase)	4	111	73	-0.6	1331.5	875.95	-38	0.4912	1
Rv0322	udgA	Probable UDP-glucose 6-dehydrogenase UdgA (UDP-GLC dehydrogenase) (UDP-GLCDH) (UDPGDH)	21	92.8	110.1	0.25	5846.5	6937.51	17.3	0.6498	1
Rv0323c	-	hypothetical protein	11	67.6	72	0.09	2230.4	2377.64	4.5	0.8213	1
Rv0324	-	Possible transcriptional regulatory protein (possibly ArsR-family)	11	43.4	45.9	0.08	1431.3	1514.72	2.5	0.8811	1
Rv0325	-	Hypothetical protein	6	326.9	264.6	-0.31	5884.4	4762.73	-62.3	0.5113	1
Rv0326	-	Hypothetical protein	9	39.2	33.4	-0.23	1058	901.08	-5.8	0.7081	1
Rv0327c	cyp135A1	Possible cytochrome P450 135A1 Cyp135A1	21	60.2	51.8	-0.22	3794.1	3263.98	-8.4	0.6993	1
Rv0328	-	Possible transcriptional regulatory protein (possibly TetR/AcrR-family)	11	128.5	51.9	-1.31	4240.3	1712.99	-76.6	0.2686	1
Rv0329c	-	hypothetical protein	8	88	87.4	-0.01	2111.4	2098.69	-0.5	0.99	1
Rv0330c	-	Hypothetical protein	9	489.3	421.6	-0.21	13210.2	11382.3	-67.7	0.7368	1
Rv0331	-	Possible dehydrogenase/reductase	18	202.2	177	-0.19	10920.7	9557.72	-25.2	0.7224	1
Rv0332	-	hypothetical protein	8	266.3	314.8	0.24	6391.4	7554.11	48.4	0.7598	1
Rv0333	-	hypothetical protein	4	209.8	285.7	0.45	2517.1	3428.69	76	0.784	1
Rv0334	rmlA	Alpha-D-glucose-1-phosphate thymidylyltransferase RmlA (dTDP-glucose synthase) (dTDP-glucose pyrophosphorylase)	15	0	0	0	0	0	0	1	1
Rv0335c	PE6	PE family protein PE6	1	0	0	0	0	0	0	1	1
Rv0336	-	Conserved 13E12 repeat family protein	18	392.2	361	-0.12	21181	19491.6	-31.3	0.8033	1
Rv0337c	aspC	Probable aspartate aminotransferase AspC (transaminase A) (ASPAT)	20	0	0	0	0	0	0	1	1
Rv0338c	-	Probable iron-sulfur-binding reductase	35	0.8	0.8	-0.05	86.4	83.32	0	0.9662	1
Rv0339c	-	Possible transcriptional regulatory protein	26	59.5	66.2	0.15	4641	5167.18	6.7	0.6927	1
Rv0340	-	hypothetical protein	4	111.8	72.3	-0.63	1341.3	867.76	-39.5	0.6487	1
Rv0341	iniB	Isoniazid inductible gene protein IniB	15	91.4	86	-0.09	4112.4	3870.67	-5.4	0.9023	1
Rv0342	iniA	Isoniazid inductible gene protein IniA	24	245.2	291.7	0.25	17657.6	20999.3	46.4	0.5355	1
Rv0343	iniC	Isoniazid inductible gene protein IniC	10	131.2	157	0.26	3935.2	4711.33	25.9	0.758	1
Rv0344c	lpqJ	Probable lipoprotein LpqJ	10	228.3	263.8	0.21	6848.7	7913.48	35.5	0.6179	1
Rv0345	-	hypothetical protein	7	237.3	330.7	0.48	4983.8	6945.45	93.4	0.5699	1
Rv0346c	ansP2	Possible L-asparagine permease AnsP2 (L-asparagine transport protein)	26	22	37.9	0.79	1712.4	2957.99	16	0.035	1
Rv0347	-	Probable conserved membrane protein	15	0	0	0	0	0	0	1	1
Rv0348	-	Possible transcriptional regulatory protein	16	19.2	16.9	-0.18	923.9	812.88	-2.3	0.8052	1
Rv0349	-	Hypothetical protein	8	540.2	590.3	0.13	12963.9	14166.2	50.1	0.8498	1
Rv0350	dnaK	Probable chaperone protein DnaK (heat shock protein 70) (heat shock 70 kDa protein) (HSP70)	17	0	0	0	0	0	0	1	1
Rv0351	grpE	Probable GrpE protein (HSP-70 cofactor)	9	5.6	7.7	0.46	151.7	209.03	2.1	0.7159	1
Rv0352	dnaJ1	Probable chaperone protein DnaJ1	12	3.4	12.6	1.87	124.2	455.34	9.2	0.3365	1
Rv0353	hspR	Probable heat shock protein transcriptional repressor HspR (MerR family)	6	15.6	55.5	1.83	280.7	999.41	39.9	0.0263	1
Rv0354c	PPE7	PPE family protein PPE7	4	550.6	486.2	-0.18	6607.1	5834.47	-64.4	0.7969	1
Rv0355c	PPE8	PPE family protein PPE8	154	315	325.6	0.05	145542	150438	10.6	0.7297	1
Rv0356c	-	hypothetical protein	8	64.3	69.4	0.11	1542.6	1664.45	5.1	0.8647	1
Rv0357c	purA	Probable adenylosuccinate synthetase PurA (imp--aspartate ligase) (ADSS) (ampsase)	23	0	0	0	0	0	0	1	1
Rv0358	-	hypothetical protein	11	0.8	0.3	-1.31	26.8	10.79	-0.5	0.7489	1
Rv0359	-	Probable conserved integral membrane protein	10	330.9	289.4	-0.19	9926	8680.87	-41.5	0.6689	1
Rv0360c	-	hypothetical protein	8	109	135.4	0.31	2615	3249.48	26.4	0.5894	1
Rv0361	-	Probable conserved membrane protein	8	108.3	168.7	0.64	2598.9	4048.63	60.4	0.1996	1
Rv0362	mgtE	Possible Mg2+ transport transmembrane protein MgtE	14	196.9	208.5	0.08	8269.5	8754.95	11.6	0.8774	1
Rv0363c	fba	Probable fructose-bisphosphate aldolase Fba	14	0	0	0	0	0	0	1	1
Rv0364	-	Possible conserved transmembrane protein	12	7.1	5.3	-0.43	255.2	190.02	-1.8	0.7532	1
Rv0365c	-	hypothetical protein	19	251.8	242	-0.06	14352.5	13795.1	-9.8	0.8915	1
Rv0366c	-	hypothetical protein	5	202.8	217.6	0.1	3042.3	3264.6	14.8	0.7141	1
Rv0367c	-	Hypothetical protein	2	466.3	331.8	-0.49	2798.1	1991.03	-134.5	0.7164	1
Rv0368c	-	hypothetical protein	17	221.6	192.9	-0.2	11300.4	9839.24	-28.7	0.7875	1
Rv0369c	-	Possible membrane oxidoreductase	7	118.4	87.4	-0.44	2485.5	1834.78	-31	0.7332	1
Rv0370c	-	Possible oxidoreductase	19	32.1	29.1	-0.14	1830.8	1660.75	-3	0.7956	1
Rv0371c	-	hypothetical protein	6	3.4	1.9	-0.84	60.6	33.94	-1.5	0.5672	1
Rv0372c	-	hypothetical protein	6	32.5	20.8	-0.64	584.9	374.31	-11.7	0.3883	1
Rv0373c	-	Probable carbon monoxyde dehydrogenase (large chain)	37	60.6	67.7	0.16	6723.8	7510.13	7.1	0.8042	1
Rv0374c	-	Probable carbon monoxyde dehydrogenase (small chain)	4	17.8	11.2	-0.67	213.6	134.01	-6.6	0.5669	1
Rv0375c	-	Probable carbon monoxyde dehydrogenase (medium chain)	8	30.4	30.8	0.02	728.9	740.31	0.5	0.9734	1
Rv0376c	-	hypothetical protein	18	102.3	92.3	-0.15	5525.9	4984.95	-10	0.7672	1
Rv0377	-	Probable transcriptional regulatory protein (probably LysR-family)	8	30.8	26.2	-0.23	740.3	629.38	-4.6	0.7554	1
Rv0378	-	Conserved hypothetical glycine rich protein	3	158.6	87.2	-0.86	1427.3	784.79	-71.4	0.7141	1
Rv0379	secE2	Possible protein transport protein SecE2	2	59.8	65.5	0.13	358.5	392.89	5.7	0.899	1
Rv0380c	-	Possible RNA methyltransferase (RNA methylase)	10	59.4	40.7	-0.55	1782.6	1220.26	-18.7	0.5776	1
Rv0381c	-	Hypothetical protein	17	227.2	169.6	-0.42	11584.8	8647.38	-57.6	0.433	1
Rv0382c	pyrE	Probable orotate phosphoribosyltransferase PyrE (OPRT) (oprtase)	12	0	0	0	0	0	0	1	1
Rv0383c	-	Possible conserved secreted protein	8	0.7	0.4	-0.62	16.5	10.79	-0.2	1	1
Rv0384c	clpB	Probable endopeptidase ATP binding protein (chain B) ClpB (ClpB protein) (heat shock protein F84.1)	21	3.4	2.1	-0.67	211.6	132.52	-1.3	0.3298	1
Rv0385	-	Probable monooxygenase	19	349.2	201	-0.8	19901.9	11459.6	-148.1	0.0364	1
Rv0386	-	Probable transcriptional regulatory protein (probably LuxR/UhpA-family)	41	196.4	199.3	0.02	24152.8	24518.2	3	0.9579	1
Rv0387c	-	hypothetical protein	11	145	138.4	-0.07	4785.7	4568.82	-6.6	0.8935	1
Rv0388c	PPE9	PPE family protein PPE9	9	221.8	159.5	-0.48	5989.1	4305.75	-62.3	0.5578	1
Rv0389	purT	Probable phosphoribosylglycinamide formyltransferase 2 PurT (GART 2) (gar transformylase 2) (5'-phosphoribosylglycinamide transformylase 2) (formate-dependent gar transformylase)	7	345.5	318.1	-0.12	7254.6	6680.48	-27.3	0.8126	1
Rv0390	-	hypothetical protein	6	186.9	156	-0.26	3364.2	2808.9	-30.8	0.7644	1
Rv0391	metZ	Probable O-succinylhomoserine sulfhydrylase MetZ (OSH sulfhydrylase)	20	80.6	88.9	0.14	4837.1	5336.82	8.3	0.7873	1
Rv0392c	ndhA	Probable membrane NADH dehydrogenase NdhA	15	142.9	156.3	0.13	6429.9	7032.02	13.4	0.7592	1
Rv0393	-	Conserved 13E12 repeat family protein	10	270	257.9	-0.07	8100.7	7736.17	-12.2	0.9068	1
Rv0394c	-	Possible secreted protein	9	243.1	288.7	0.25	6563.4	7795.56	45.6	0.6012	1
Rv0395	-	Hypothetical protein	6	177.1	169.8	-0.06	3187.2	3057.3	-7.2	0.932	1
Rv0396	-	Hypothetical protein	4	139.5	101.4	-0.46	1674.4	1216.53	-38.2	0.5894	1
Rv0397	-	Conserved 13E12 repeat family protein	3	230	230	0	2070.3	2070.24	0	1	1
Rv0397A	-	hypothetical protein	7	61.5	95	0.63	1292.1	1994.11	33.4	0.4182	1
Rv0398c	-	Possible secreted protein	4	25.9	32.3	0.32	311	387.59	6.4	0.7496	1
Rv0399c	lpqK	Possible conserved lipoprotein LpqK	23	50.8	48.1	-0.08	3506.6	3315.68	-2.8	0.9073	1
Rv0400c	fadE7	Acyl-CoA dehydrogenase FadE7	10	38.2	38.1	0	1145.7	1144.31	0	0.9991	1
Rv0401	-	Probable conserved transmembrane protein	3	51.5	32.7	-0.66	463.8	294.56	-18.8	0.5752	1
Rv0402c	mmpL1	Probable conserved transmembrane transport protein MmpL1	48	226.6	230.5	0.02	32628.3	33195.3	3.9	0.9389	1
Rv0403c	mmpS1	Probable conserved membrane protein MmpS1	7	159.2	166	0.06	3343	3485.45	6.8	0.8764	1
Rv0404	fadD30	Fatty-acid-AMP ligase FadD30 (fatty-acid-AMP synthetase) (fatty-acid-AMP synthase)	80	67.1	64.9	-0.05	16105.1	15568.7	-2.2	0.8912	1
Rv0405	pks6	Probable membrane bound polyketide synthase Pks6	103	115.4	118	0.03	35656.1	36453.2	2.6	0.9208	1
Rv0406c	-	Beta lactamase like protein	13	269	223.9	-0.26	10489.1	8734.02	-45	0.6831	1
Rv0407	fgd1	F420-dependent glucose-6-phosphate dehydrogenase Fgd1	18	126.5	138.5	0.13	6832.1	7476.52	11.9	0.7447	1
Rv0408	pta	Probable phosphate acetyltransferase Pta (phosphotransacetylase)	38	71.3	78.4	0.14	8133.6	8936.6	7	0.8007	1
Rv0409	ackA	Probable acetate kinase AckA (acetokinase)	16	76.8	70.5	-0.12	3686	3383.97	-6.3	0.8187	1
Rv0410c	pknG	Serine/threonine-protein kinase PknG (protein kinase G) (STPK G)	29	0.6	3.9	2.69	52.6	338.94	3.3	0.0601	1
Rv0411c	glnH	Probable glutamine-binding lipoprotein GlnH (GLNBP)	8	0.9	9.1	3.41	20.6	219.54	8.3	0.0381	1
Rv0412c	-	Possible conserved membrane protein	21	0.3	3.3	3.33	20.6	207.85	3	0.0015	0.1435
Rv0413	mutT3	Possible mutator protein MutT3 (7,8-dihydro-8-oxoguanine-triphosphatase) (8-oxo-dGTPase) (dGTP pyrophosphohydrolase)	5	264.4	211.6	-0.32	3966.3	3174.69	-52.8	0.5534	1
Rv0414c	thiE	Thiamine-phosphate pyrophosphorylase ThiE (TMP pyrophosphorylase) (TMP-PPASE) (thiamine-phosphate synthase)	9	0	0	0	0	0	0	1	1
Rv0415	thiO	Possible thiamine biosynthesis oxidoreductase ThiO	11	0	0	0	0	0	0	1	1
Rv0416	thiS	Possible protein ThiS	4	0	0	0	0	0	0	1	1
Rv0417	thiG	Probable thiamin biosynthesis protein ThiG (thiazole biosynthesis protein)	14	0	0	0	0	0	0	1	1
Rv0418	lpqL	Probable lipoprotein aminopeptidase LpqL	27	86.2	106.8	0.31	6978.2	8652.4	20.7	0.584	1
Rv0419	lpqM	Possible lipoprotein peptidase LpqM	18	128.5	137.8	0.1	6938.9	7438.59	9.3	0.7447	1
Rv0420c	-	Possible transmembrane protein	7	186	156.3	-0.25	3906.9	3282.4	-29.7	0.5638	1
Rv0421c	-	hypothetical protein	8	28.7	34.1	0.25	688	818.85	5.5	0.7793	1
Rv0422c	thiD	Probable phosphomethylpyrimidine kinase ThiD (HMP-phosphate kinase) (HMP-P kinase)	14	0	0	0	0	0	0	1	1
Rv0423c	thiC	Probable thiamine biosynthesis protein ThiC	19	0	0	0	0	0	0	1	1
Rv0424c	-	Hypothetical protein	8	370.6	328.7	-0.17	8895.6	7889.88	-41.9	0.6613	1
Rv0425c	ctpH	Possible metal cation transporting P-type ATPase CtpH	34	129.5	92.5	-0.49	13209.6	9430.79	-37	0.3268	1
Rv0426c	-	Possible transmembrane protein	2	374.7	350.8	-0.09	2248.1	2105.02	-23.8	0.8763	1
Rv0427c	xthA	Probable exodeoxyribonuclease III protein XthA (exonuclease III) (EXO III) (AP endonuclease VI)	13	67.3	74.7	0.15	2624.7	2911.8	7.4	0.6162	1
Rv0428c	-	GCN5-related N-acetyltransferase	12	151.9	165.7	0.13	5468.7	5965.04	13.8	0.8455	1
Rv0429c	def	Probable polypeptide deformylase Def (PDF) (formylmethionine deformylase)	8	0	0	0	0	0	0	1	1
Rv0430	-	hypothetical protein	3	0	0	0	0	0	0	1	1
Rv0431	-	Putative tuberculin related peptide	9	5.2	5.2	-0.02	141.5	139.16	-0.1	0.9656	1
Rv0432	sodC	Periplasmic superoxide dismutase [Cu-Zn] SodC	12	190.7	200	0.07	6864.3	7200.15	9.3	0.8729	1
Rv0433	-	hypothetical protein	22	204.4	212	0.05	13489.8	13992.2	7.6	0.9155	1
Rv0434	-	hypothetical protein	13	327.2	355.1	0.12	12760.2	13847.4	27.9	0.8116	1
Rv0435c	-	Putative conserved ATPase	21	179	174.6	-0.04	11279.5	10996.9	-4.5	0.9475	1
Rv0436c	pssA	Probable CDP-diacylglycerol--serine O-phosphatidyltransferase PssA (PS synthase) (phosphatidylserine synthase)	16	43.4	130.6	1.59	2082.8	6270.42	87.2	0.0088	0.59929
Rv0437c	psd	Possible phosphatidylserine decarboxylase Psd (PS decarboxylase)	8	28.1	44	0.65	674.2	1055.08	15.9	0.4202	1
Rv0438c	moeA2	Probable molybdopterin biosynthesis protein MoeA2	13	172	197.5	0.2	6707.1	7702.41	25.5	0.7407	1
Rv0439c	-	Probable dehydrogenase/reductase	18	218.5	235	0.11	11798.8	12691.9	16.5	0.8455	1
Rv0440	groEL2	60 kDa chaperonin 2 GroEL2 (protein CPN60-2) (GroEL protein 2) (65 kDa antigen) (heat shock protein 65) (cell wall protein A) (antigen A)	11	0	0	0	0	0	0	1	1
Rv0441c	-	Hypothetical protein	7	227.3	246.8	0.12	4773.6	5182.88	19.5	0.8232	1
Rv0442c	PPE10	PPE family protein PPE10	22	184.5	205.8	0.16	12175.4	13581.3	21.3	0.7317	1
Rv0443	-	hypothetical protein	12	404.8	343.8	-0.24	14571.1	12376.3	-61	0.4727	1
Rv0444c	rskA	Anti-sigma factor RskA (regulator of sigma K)	7	77.7	109.9	0.5	1632.1	2308.89	32.2	0.3058	1
Rv0445c	sigK	Alternative RNA polymerase sigma factor SigK	10	373.9	363.2	-0.04	11216.7	10895.5	-10.7	0.9254	1
Rv0446c	-	Possible conserved transmembrane protein	15	232.5	225.3	-0.05	10464.5	10140	-7.2	0.9165	1
Rv0447c	ufaA1	Probable cyclopropane-fatty-acyl-phospholipid synthase UfaA1 (cyclopropane fatty acid synthase) (CFA synthase)	25	260	253.3	-0.04	19500.8	18996.7	-6.7	0.9005	1
Rv0448c	-	hypothetical protein	13	171.8	202	0.23	6700.1	7877.13	30.2	0.7016	1
Rv0449c	-	hypothetical protein	23	297.7	318.1	0.1	20543.3	21951	20.4	0.7814	1
Rv0450c	mmpL4	Probable conserved transmembrane transport protein MmpL4	77	32.8	31.3	-0.07	7568	7220.26	-1.5	0.8639	1
Rv0451c	mmpS4	Probable conserved membrane protein MmpS4	14	16.7	16.6	-0.01	699.7	696.64	-0.1	0.9937	1
Rv0452	-	Possible transcriptional regulatory protein	9	350.2	297.5	-0.24	9454.7	8031.75	-52.7	0.7058	1
Rv0453	PPE11	PPE family protein PPE11	21	224.4	215.4	-0.06	14138	13572.3	-9	0.9014	1
Rv0454	-	hypothetical protein	6	619.2	517.1	-0.26	11145.4	9307.52	-102.1	0.6063	1
Rv0455c	-	hypothetical protein	10	0	0	0	0	0	0	1	1
Rv0456A	mazF1	Possible toxin MazF1	4	246.7	298.7	0.28	2960.6	3583.89	51.9	0.7258	1
Rv0456B	mazE1	Possible antitoxin MazE1	11	319	303.6	-0.07	10526.2	10018.3	-15.4	0.8292	1
Rv0456c	echA2	enoyl-CoA hydratase EchA2 (enoyl hydrase) (unsaturated acyl-CoA hydratase) (crotonase)	9	141.2	120.2	-0.23	3812.5	3245.99	-21	0.6669	1
Rv0457c	-	Probable peptidase	34	134.7	138.3	0.04	13735	14107.3	3.6	0.9179	1
Rv0458	-	Probable aldehyde dehydrogenase	18	251.5	270.9	0.11	13581.4	14628.2	19.4	0.7986	1
Rv0459	-	hypothetical protein	5	83.9	114.9	0.45	1259.1	1723.2	30.9	0.2695	1
Rv0460	-	Conserved hydrophobic protein	2	158.6	122.8	-0.37	951.7	736.88	-35.8	0.547	1
Rv0461	-	Probable transmembrane protein	15	757.6	565.4	-0.42	34093.8	25444.5	-192.2	0.3441	1
Rv0462	lpdC	Dihydrolipoamide dehydrogenase LpdC (lipoamide reductase (NADH)) (lipoyl dehydrogenase) (dihydrolipoyl dehydrogenase) (diaphorase)	25	0	0	0	0	0	0	1	1
Rv0463	-	Probable conserved membrane protein	3	65.6	76.6	0.22	590.3	689.79	11.1	0.6869	1
Rv0464c	-	hypothetical protein	14	202.6	176.5	-0.2	8509.4	7411.15	-26.1	0.6921	1
Rv0465c	-	Probable transcriptional regulatory protein	24	394.3	388.3	-0.02	28386.3	27959.8	-5.9	0.937	1
Rv0466	-	hypothetical protein	8	319.2	299.8	-0.09	7661.1	7195.85	-19.4	0.8883	1
Rv0467	icl1	Isocitrate lyase Icl (isocitrase) (isocitratase)	18	2.2	0	-1.66	116.2	0	-2.2	0.0079	0.57713
Rv0468	fadB2	3-hydroxybutyryl-CoA dehydrogenase FadB2 (beta-hydroxybutyryl-CoA dehydrogenase) (BHBD)	10	85.4	91.4	0.1	2560.8	2743.46	6.1	0.7714	1
Rv0469	umaA	Possible mycolic acid synthase UmaA	21	139.2	145.1	0.06	8766.7	9141.08	5.9	0.8877	1
Rv0470A	-	Hypothetical protein	11	406.2	405	0	13403.3	13363.9	-1.2	0.993	1
Rv0470c	pcaA	Mycolic acid synthase PcaA (cyclopropane synthase)	10	211.8	271.4	0.36	6354.9	8142.44	59.6	0.4024	1
Rv0471c	-	Hypothetical protein	12	579.1	584.4	0.01	20847.2	21037.5	5.3	0.9702	1
Rv0472c	-	Probable transcriptional regulatory protein (possibly TetR-family)	9	0.6	1.5	1.22	17.2	40.08	0.8	0.4776	1
Rv0473	-	Possible conserved transmembrane protein	14	138.3	180.8	0.39	5808.3	7593.68	42.5	0.418	1
Rv0474	-	Probable transcriptional regulatory protein	7	494.4	445.6	-0.15	10382.7	9356.87	-48.9	0.7498	1
Rv0475	hbhA	Iron-regulated heparin binding hemagglutinin HbhA (adhesin)	9	316.9	320.9	0.02	8556.2	8663.08	4	0.9525	1
Rv0476	-	Possible conserved transmembrane protein	5	296.4	379.1	0.36	4445.5	5687	82.8	0.5941	1
Rv0477	-	Possible conserved secreted protein	5	1070.6	989.9	-0.11	16058.4	14849	-80.6	0.8694	1
Rv0478	deoC	Probable deoxyribose-phosphate aldolase DeoC (phosphodeoxyriboaldolase) (deoxyriboaldolase)	3	284.2	280.6	-0.02	2557.5	2525.29	-3.6	0.9684	1
Rv0479c	-	Probable conserved membrane protein	12	10.7	14.2	0.4	386.8	510.13	3.4	0.7732	1
Rv0480c	-	Possible amidohydrolase	14	191.9	188.8	-0.02	8061.1	7930.45	-3.1	0.9598	1
Rv0481c	-	Hypothetical protein	11	415.5	405.2	-0.04	13712.6	13372	-10.3	0.9523	1
Rv0482	murB	Probable UDP-N-acetylenolpyruvoylglucosamine reductase MurB (UDP-N-acetylmuramate dehydrogenase)	10	0	0	0	0	0	0	1	1
Rv0483	lprQ	Probable conserved lipoprotein LprQ	24	381.7	439.5	0.2	27478.9	31646.2	57.9	0.5131	1
Rv0484c	-	Probable short-chain type oxidoreductase	8	332.9	327.7	-0.02	7990	7864.41	-5.2	0.9737	1
Rv0485	-	Possible transcriptional regulatory protein	21	270	246.8	-0.13	17012.7	15547	-23.3	0.6836	1
Rv0486	mshA	Glycosyltransferase MshA	11	62.2	43.4	-0.52	2052.1	1432.86	-18.8	0.3415	1
Rv0487	-	hypothetical protein	9	297.3	385.5	0.37	8027.3	10409.8	88.2	0.3828	1
Rv0488	-	Probable conserved integral membrane protein	9	370.2	320.2	-0.21	9994.8	8644.19	-50	0.6703	1
Rv0489	gpm1	Probable phosphoglycerate mutase 1 Gpm1 (phosphoglyceromutase) (PGAM) (BPG-dependent PGAM)	11	0	0	0	0	0	0	1	1
Rv0490	senX3	Putative two component sensor histidine kinase SenX3	16	142.9	176.1	0.3	6858.1	8450.56	33.2	0.625	1
Rv0491	regX3	Two component sensory transduction protein RegX3 (transcriptional regulatory protein) (probably LuxR-family)	8	427.2	392.5	-0.12	10253.4	9420.03	-34.7	0.8707	1
Rv0492A	-	Hypothetical protein	4	244.4	234.1	-0.06	2933	2809.55	-10.3	0.8909	1
Rv0492c	-	Probable oxidoreductase GMC-type	14	207.8	181.7	-0.19	8725.9	7632.71	-26	0.6048	1
Rv0493c	-	hypothetical protein	16	245.1	248.6	0.02	11767	11931.6	3.4	0.9681	1
Rv0494	-	Probable transcriptional regulatory protein (probably GntR-family)	6	318.6	284.1	-0.17	5734.4	5113.12	-34.5	0.8137	1
Rv0495c	-	hypothetical protein	11	61.7	44.5	-0.47	2037.3	1468.21	-17.2	0.5554	1
Rv0496	-	hypothetical protein	8	115.5	100.9	-0.2	2772.3	2421.25	-14.6	0.7752	1
Rv0497	-	Probable conserved transmembrane protein	12	18.2	21.1	0.22	653.8	759.97	2.9	0.7612	1
Rv0498	-	hypothetical protein	11	130.9	156.6	0.26	4318.8	5169.04	25.8	0.7032	1
Rv0499	-	hypothetical protein	5	204.4	219.1	0.1	3065.4	3286.2	14.7	0.8518	1
Rv0500	proC	Probable pyrroline-5-carboxylate reductase ProC (P5CR) (P5C reductase)	11	0	0	0	0	0	0	1	1
Rv0500A	-	hypothetical protein	3	66.1	41	-0.69	594.8	369.2	-25.1	0.7083	1
Rv0500B	-	hypothetical protein	1	141.5	121.9	-0.22	424.5	365.56	-19.6	0.6035	1
Rv0501	galE2	Possible UDP-glucose 4-epimerase GalE2 (galactowaldenase) (UDP-galactose 4-epimerase) (uridine diphosphate galactose 4-epimerase) (uridine diphospho-galactose 4-epimerase)	23	140.3	133.4	-0.07	9682.7	9207.49	-6.9	0.8588	1
Rv0502	-	hypothetical protein	16	255.9	254.8	-0.01	12283.6	12229.8	-1.1	0.9885	1
Rv0503c	cmaA2	Cyclopropane-fatty-acyl-phospholipid synthase 2 CmaA2 (cyclopropane fatty acid synthase) (CFA synthase) (cyclopropane mycolic acid synthase 2) (mycolic acid trans-cyclopropane synthetase)	19	437.6	393.5	-0.15	24942.9	22430.3	-44.1	0.6707	1
Rv0504c	-	hypothetical protein	8	5.3	4	-0.4	127	96.09	-1.3	0.7226	1
Rv0505c	serB1	Possible phosphoserine phosphatase SerB1 (PSP) (O-phosphoserine phosphohydrolase) (pspase)	19	13.7	14.3	0.06	780.3	814.69	0.6	0.9413	1
Rv0506	mmpS2	Probable conserved membrane protein MmpS2	8	314.1	352.8	0.17	7539.1	8466.88	38.7	0.7871	1
Rv0507	mmpL2	Probable conserved transmembrane transport protein MmpL2	79	158.6	175	0.14	37595.1	41477.2	16.4	0.6657	1
Rv0508	-	hypothetical protein	6	195.4	143.7	-0.44	3517	2585.92	-51.7	0.4994	1
Rv0509	hemA	Probable glutamyl-tRNA reductase HemA (GLUTR)	19	0	0	0	0	0	0	1	1
Rv0510	hemC	Probable porphobilinogen deaminase HemC (PBG) (hydroxymethylbilane synthase) (HMBS) (pre-uroporphyrinogen synthase)	10	0	0	0	0	0	0	1	1
Rv0511	hemD	Probable uroporphyrin-III C-methyltransferase HemD (uroporphyrinogen III methylase) (urogen III methylase) (SUMT) (urogen III methylase) (UROM)	16	0	0	0	0	0	0	1	1
Rv0512	hemB	Probable delta-aminolevulinic acid dehydratase HemB (porphobilinogen synthase) (ALAD) (ALADH)	18	0	0	0	0	0	0	1	1
Rv0513	-	Possible conserved transmembrane protein	6	157.4	16.6	-3.24	2832.4	299.66	-140.7	0.0028	0.24457
Rv0514	-	Possible transmembrane protein	1	447.7	254.7	-0.81	1343.2	764.04	-193.1	0.0983	1
Rv0515	-	Conserved 13E12 repeat family protein	18	438.7	418	-0.07	23687.3	22570.8	-20.7	0.8845	1
Rv0516c	-	Possible anti-anti-sigma factor	7	333.8	363.4	0.12	7010.1	7631.57	29.6	0.8341	1
Rv0517	-	Possible membrane acyltransferase	17	506	538.6	0.09	25807.1	27468.3	32.6	0.7833	1
Rv0518	-	Possible exported protein	10	264.1	322.4	0.29	7922.8	9673.2	58.3	0.5586	1
Rv0519c	-	Possible conserved membrane protein	8	375.7	364.5	-0.04	9017.4	8748.38	-11.2	0.9343	1
Rv0520	-	Possible methyltransferase/methylase (fragment)	4	143.2	116.9	-0.29	1718.5	1402.54	-26.3	0.6472	1
Rv0521	-	Possible methyltransferase/methylase (fragment)	4	511.2	456.2	-0.16	6134.7	5473.84	-55.1	0.7518	1
Rv0522	gabP	Probable GABA permease GabP (4-amino butyrate transport carrier) (GAMA-aminobutyrate permease)	19	187.1	200.9	0.1	10663.8	11451.7	13.8	0.7885	1
Rv0523c	-	hypothetical protein	8	224.4	233.5	0.06	5386.4	5603.22	9	0.9253	1
Rv0524	hemL	Probable glutamate-1-semialdehyde 2,1-aminomutase HemL (GSA) (glutamate-1-semialdehyde aminotransferase) (GSA-at)	20	0	0	0	0	0	0	1	1
Rv0525	-	hypothetical protein	9	0	0	0	0	0	0	1	1
Rv0526	-	Possible thioredoxin protein (thiol-disulfide interchange protein)	7	0	0	0	0	0	0	1	1
Rv0527	ccdA	Possible cytochrome C-type biogenesis protein CcdA	5	0	0	0	0	0	0	1	1
Rv0528	-	Probable conserved transmembrane protein	15	0	0	0	0	0	0	1	1
Rv0529	ccsA	Possible cytochrome C-type biogenesis protein CcsA	15	0.2	0	-0.3	10.3	0	-0.2	1	1
Rv0530	-	hypothetical protein	16	312.1	301.5	-0.05	14982.3	14474.4	-10.6	0.9181	1
Rv0530A	-	hypothetical protein	2	398.2	549.9	0.47	2389.4	3299.26	151.6	0.4733	1
Rv0531	-	Possible conserved membrane protein	3	1.8	0	-1.5	16.5	0	-1.8	1	1
Rv0532	PE_PGRS6	PE-PGRS family protein PE_PGRS6	14	150.3	173.6	0.21	6310.6	7291.8	23.4	0.7489	1
Rv0533c	fabH	3-oxoacyl-[acyl-carrier-protein] synthase III FabH (beta-ketoacyl-ACP synthase III) (KAS III)	14	356.9	295.8	-0.27	14988.6	12424	-61.1	0.623	1
Rv0534c	menA	1,4-dihydroxy-2-naphthoate octaprenyltransferase MenA (DHNA-octaprenyltransferase)	11	0	0	0	0	0	0	1	1
Rv0535	pnp	Probable 5'-methylthioadenosine phosphorylase Pnp (MTA phosphorylase)	9	150.6	133.2	-0.18	4066.5	3595.18	-17.5	0.8255	1
Rv0536	galE3	Probable UDP-glucose 4-epimerase GalE3 (galactowaldenase) (UDP-galactose 4-epimerase) (uridine diphosphate galactose 4-epimerase) (uridine diphospho-galactose 4-epimerase)	12	60	52.4	-0.19	2161.2	1888.01	-7.6	0.7242	1
Rv0537c	-	Probable integral membrane protein	18	189.1	211.3	0.16	10210.3	11410.3	22.2	0.6294	1
Rv0538	-	Possible conserved membrane protein	14	124.3	126	0.02	5219.2	5293.62	1.8	0.9598	1
Rv0539	-	Probable dolichyl-phosphate sugar synthase (dolichol-phosphate sugar synthetase) (dolichol-phosphate sugar transferase) (sugar phosphoryldolichol synthase)	6	100.9	64.9	-0.64	1815.8	1168.46	-36	0.5339	1
Rv0540	-	hypothetical protein	10	36.2	31.1	-0.22	1087	933.09	-5.1	0.7131	1
Rv0541c	-	Probable conserved integral membrane protein	17	0	0	0	0	0	0	1	1
Rv0542c	menE	Possible O-succinylbenzoic acid--CoA ligase MenE (OSB-CoA synthetase) (O-succinylbenzoate-CoA synthase)	14	0	0	0	0	0	0	1	1
Rv0543c	-	hypothetical protein	2	0	0	0	0	0	0	1	1
Rv0544c	-	Possible conserved transmembrane protein	6	82.6	90.9	0.14	1487.1	1636.29	8.3	0.8344	1
Rv0545c	pitA	Probable low-affinity inorganic phosphate transporter integral membrane protein PitA	14	66	73.5	0.16	2772.8	3088.74	7.5	0.7121	1
Rv0546c	-	hypothetical protein	7	89.4	103.2	0.21	1876.6	2167.13	13.8	0.7088	1
Rv0547c	-	Possible oxidoreductase	10	116.4	166	0.51	3490.8	4980.14	49.6	0.2962	1
Rv0548c	menB	Naphthoate synthase MenB (dihydroxynaphthoic acid synthetase) (DHNA synthetase)	10	0	0	0	0	0	0	1	1
Rv0549c	vapC3	Possible toxin VapC3	4	200.4	166	-0.27	2404.3	1992.44	-34.3	0.753	1
Rv0550c	vapB3	Possible antitoxin VapB3	3	193	176.4	-0.13	1737.3	1587.62	-16.6	0.9107	1
Rv0551c	fadD8	Probable fatty-acid-CoA ligase FadD8 (fatty-acid-CoA synthetase) (fatty-acid-CoA synthase)	28	138.6	141.1	0.02	11644.7	11848.2	2.4	0.944	1
Rv0552	-	hypothetical protein	18	208.8	211.6	0.02	11276	11427.6	2.8	0.9738	1
Rv0553	menC	Probable muconate cycloisomerase MenC (cis,cis-muconate lactonizing enzyme) (MLE)	7	0	0	0	0	0	0	1	1
Rv0554	bpoC	Possible peroxidase BpoC (non-haem peroxidase)	13	289	235.3	-0.3	11271.5	9178.12	-53.7	0.5215	1
Rv0555	menD	Probable bifunctional menaquinone biosynthesis protein MenD : 2-succinyl-6-hydroxy-2,4-cyclohexadiene-1-carboxylate synthase (SHCHC synthase) + 2-oxoglutarate decarboxylase (alpha-ketoglutarate decarboxylase) (KDC)	15	0	0	0	0	0	0	1	1
Rv0556	-	Probable conserved transmembrane protein	12	0.9	1.3	0.6	30.9	46.71	0.4	0.8743	1
Rv0557	mgtA	Mannosyltransferase MgtA	13	4.3	5.3	0.3	166.5	204.78	1	0.6909	1
Rv0558	menH	Probable ubiquinone/menaquinone biosynthesis methyltransferase MenH (2-heptaprenyl-1,4-naphthoquinone methyltransferase)	13	0	0	0	0	0	0	1	1
Rv0559c	-	Possible conserved secreted protein	6	281.2	298.4	0.09	5062.4	5371.94	17.2	0.8862	1
Rv0560c	-	Possible benzoquinone methyltransferase (methylase)	12	90.3	84.9	-0.09	3251.5	3056.77	-5.4	0.8848	1
Rv0561c	-	Possible oxidoreductase	18	65.4	101.4	0.63	3531.4	5473.95	36	0.2393	1
Rv0562	grcC1	Probable polyprenyl-diphosphate synthase GrcC1 (polyprenyl pyrophosphate synthetase)	13	0	0	0	0	0	0	1	1
Rv0563	htpX	Probable protease transmembrane protein heat shock protein HtpX	11	78.8	23.2	-1.76	2600.4	767.11	-55.6	0.0084	0.58192
Rv0564c	gpdA1	Probable glycerol-3-phosphate dehydrogenase [NAD(P)+] GpdA1 (NAD(P)H-dependent glycerol-3-phosphate dehydrogenase) (NAD(P)H-dependent dihydroxyacetone-phosphate reductase)	11	319.7	300.1	-0.09	10549	9904.02	-19.5	0.8863	1
Rv0565c	-	Probable monooxygenase	34	151.5	132.1	-0.2	15454.2	13469.8	-19.5	0.5401	1
Rv0566c	-	hypothetical protein	4	233.6	199.9	-0.23	2803.7	2398.31	-33.8	0.7231	1
Rv0567	-	Probable methyltransferase/methylase	16	164	149	-0.14	7873.9	7152.48	-15	0.6766	1
Rv0568	cyp135B1	Possible cytochrome P450 135B1 Cyp135B1	12	237.6	205.5	-0.21	8554.1	7398.89	-32.1	0.6979	1
Rv0569	-	hypothetical protein	3	277.9	237.8	-0.22	2500.7	2140.1	-40.1	0.7349	1
Rv0570	nrdZ	Probable ribonucleoside-diphosphate reductase (large subunit) NrdZ (ribonucleotide reductase)	34	89.3	91.3	0.03	9108.7	9311.91	2	0.9423	1
Rv0571c	-	hypothetical protein	12	32	40.5	0.34	1150.3	1456.38	8.5	0.6232	1
Rv0572c	-	Hypothetical protein	7	287.8	276.3	-0.06	6044.8	5803.14	-11.5	0.9258	1
Rv0573c	pncB2	Nicotinic acid phosphoribosyltransferase PncB2	14	65.6	68.9	0.07	2755.8	2895.09	3.3	0.902	1
Rv0574c	-	hypothetical protein	19	110.1	121.1	0.14	6273.3	6901.99	11	0.706	1
Rv0575c	-	Possible oxidoreductase	11	333.9	330.3	-0.02	11017.8	10901.1	-3.5	0.9777	1
Rv0576	-	Probable transcriptional regulatory protein (possibly ArsR-family)	18	96.8	96.2	-0.01	5227	5192.8	-0.6	0.9854	1
Rv0577	TB27.3	Conserved protein TB27.3	12	390.5	372.4	-0.07	14056.7	13405.6	-18.1	0.918	1
Rv0578c	PE_PGRS7	PE-PGRS family protein PE_PGRS7	23	15.1	19.6	0.37	1044.1	1352.66	4.5	0.6221	1
Rv0579	-	hypothetical protein	11	178.2	187.5	0.07	5880.1	6187.11	9.3	0.9023	1
Rv0580c	-	hypothetical protein	7	44.8	42.3	-0.09	941.8	887.73	-2.6	0.9048	1
Rv0581	vapB26	Possible antitoxin VapB26	4	232.6	242.8	0.06	2791.1	2913.79	10.2	0.9181	1
Rv0582	vapC26	Possible toxin VapC26 Contains PIN domain	9	134.7	125.6	-0.1	3636.2	3390.72	-9.1	0.8337	1
Rv0583c	lpqN	Probable conserved lipoprotein LpqN	7	260.5	242.3	-0.1	5470.8	5087.8	-18.2	0.8698	1
Rv0584	-	Possible conserved exported protein	56	135.5	135.7	0	22765.2	22802.7	0.2	0.9918	1
Rv0585c	-	Probable conserved integral membrane protein	34	75	70.9	-0.08	7652.7	7226.95	-4.2	0.8842	1
Rv0586	mce2R	Probable transcriptional regulatory protein Mce2R (GntR-family)	10	45.6	35.1	-0.38	1366.7	1053.02	-10.5	0.727	1
Rv0587	yrbE2A	Conserved hypothetical integral membrane protein YrbE2A	11	46.9	45.2	-0.05	1546.6	1492.86	-1.6	0.9492	1
Rv0588	yrbE2B	Conserved hypothetical integral membrane protein YrbE2B	13	61.8	70.8	0.2	2409.3	2761.46	9	0.7722	1
Rv0589	mce2A	Mce-family protein Mce2A	23	46.6	43.7	-0.09	3218.3	3016.97	-2.9	0.8818	1
Rv0590	mce2B	Mce-family protein Mce2B	9	57.9	47.3	-0.29	1563.7	1277.66	-10.6	0.6738	1
Rv0590A	-	Mce-family related protein	7	110.9	92.1	-0.27	2329.8	1933.32	-18.9	0.686	1
Rv0591	mce2C	Mce-family protein Mce2C	21	87.2	78.1	-0.16	5495.9	4922.55	-9.1	0.6941	1
Rv0592	mce2D	Mce-family protein Mce2D	27	67.7	77	0.19	5481.8	6233.51	9.3	0.777	1
Rv0593	lprL	Possible Mce-family lipoprotein LprL (Mce-family lipoprotein Mce2E)	17	132.4	163.4	0.3	6752.1	8335.63	31	0.5713	1
Rv0594	mce2F	Mce-family protein Mce2F	28	356.8	361.4	0.02	29968.1	30355.5	4.6	0.9649	1
Rv0595c	vapC4	Possible toxin VapC4	6	224.6	225.8	0.01	4041.9	4064.5	1.3	0.989	1
Rv0596c	vapB4	Possible antitoxin VapB4	4	7.6	3.9	-0.97	91.5	46.71	-3.7	0.4397	1
Rv0597c	-	hypothetical protein	11	132.8	149.9	0.18	4380.8	4946.62	17.1	0.7724	1
Rv0598c	vapC27	Possible toxin VapC27 Contains PIN domain	7	235.1	232.9	-0.01	4938	4890.84	-2.2	0.9879	1
Rv0599c	vapB27	Possible antitoxin VapB27	6	85.7	52	-0.72	1543.3	935.71	-33.8	0.3508	1
Rv0600c	-	Two component sensor kinase [second part]	2	154.3	155.2	0.01	925.5	931.32	1	0.9928	1
Rv0601c	-	Two component sensor kinase [first part]	4	32.4	44.9	0.47	389.3	538.92	12.5	0.5177	1
Rv0602c	tcrA	Two component DNA binding transcriptional regulatory protein TcrA	11	169.3	205.6	0.28	5585.6	6786.17	36.4	0.6259	1
Rv0603	-	Possible exported protein	1	0	0	0	0	0	0	1	1
Rv0604	lpqO	Probable conserved lipoprotein LpqO	5	150.9	152.6	0.02	2263.4	2288.81	1.7	0.9872	1
Rv0605	-	Possible resolvase	8	274.6	288	0.07	6590	6911.91	13.4	0.9227	1
Rv0606	-	Possible transposase (fragment)	8	141.3	147.3	0.06	3391.7	3535.93	6	0.9172	1
Rv0607	-	Hypothetical protein	1	84	84.2	0	252.1	252.67	0.2	1	1
Rv0608	vapB28	Possible antitoxin VapB28	2	39.2	27.6	-0.5	234.9	165.79	-11.5	0.604	1
Rv0609	vapC28	Possible toxin VapC28 Contains PIN domain	7	76.8	87.3	0.18	1612.6	1833.16	10.5	0.7112	1
Rv0609A	-	hypothetical protein	2	55.2	52.2	-0.08	331.1	313.42	-3	0.8812	1
Rv0610c	-	Hypothetical protein	7	82.8	88.8	0.1	1738.1	1865.04	6	0.8953	1
Rv0611c	-	Hypothetical protein	12	185.4	187.9	0.02	6674.4	6762.96	2.5	0.9697	1
Rv0612	-	hypothetical protein	6	191	198.5	0.06	3437.2	3572.23	7.5	0.9256	1
Rv0613c	-	hypothetical protein	16	158	176	0.16	7584.2	8448.29	18	0.7326	1
Rv0614	-	hypothetical protein	13	152	148.5	-0.03	5928.5	5792.35	-3.5	0.9553	1
Rv0615	-	Probable integral membrane protein	3	76.4	74.3	-0.04	687.8	668.74	-2.1	0.9728	1
Rv0616A	vapB29	Possible antitoxin VapB29	3	100.4	117.4	0.23	904	1056.82	17	0.963	1
Rv0616c	-	Hypothetical protein	5	60.3	63.9	0.08	905.1	958.27	3.5	0.8902	1
Rv0617	vapC29	Possible toxin VapC29 Contains PIN domain	3	249.9	241.9	-0.05	2248.7	2177.17	-7.9	0.9318	1
Rv0618	galTa	Probable galactose-1-phosphate uridylyltransferase GalTa [first part]	6	98.3	84.8	-0.21	1768.6	1526.81	-13.4	0.8254	1
Rv0619	galTb	Probable galactose-1-phosphate uridylyltransferase GalTb [second part]	12	29	24.3	-0.26	1044.7	874.53	-4.7	0.7502	1
Rv0620	galK	Probable galactokinase GalK (galactose kinase)	7	13.9	10.8	-0.37	292.7	226.63	-3.1	0.6763	1
Rv0621	-	Possible membrane protein	9	84.2	88	0.06	2274.5	2375.14	3.7	0.9549	1
Rv0622	-	Possible membrane protein	11	33.2	49.2	0.56	1097.2	1623.03	15.9	0.2404	1
Rv0623	vapB30	Possible antitoxin VapB30	2	0	0	0	0	0	0	1	1
Rv0624	vapC30	Possible toxin VapC30 Contains PIN domain	6	198.3	203.2	0.04	3569.6	3658.12	4.9	0.9534	1
Rv0625c	-	Probable conserved transmembrane protein	10	149.9	152.8	0.03	4497.9	4583.74	2.9	0.9676	1
Rv0626	vapB5	Possible antitoxin VapB5	4	32.3	26.6	-0.28	387.1	319.38	-5.6	0.6467	1
Rv0627	vapC5	Possible toxin VapC5	1	301.6	244.4	-0.3	904.8	733.24	-57.2	0.6993	1
Rv0628c	-	hypothetical protein	3	274.6	212.4	-0.37	2471.7	1911.5	-62.2	0.7203	1
Rv0629c	recD	Probable exonuclease V (alpha chain) RecD (exodeoxyribonuclease V alpha chain) (exodeoxyribonuclease V polypeptide)	15	103.1	56.1	-0.88	4641.4	2524.75	-47	0.4377	1
Rv0630c	recB	Probable exonuclease V (beta chain) RecB (exodeoxyribonuclease V beta chain)(exodeoxyribonuclease V polypeptide) (chi-specific endonuclease)	31	73.5	58.7	-0.32	6839.1	5460.9	-14.8	0.6243	1
Rv0631c	recC	Probable exonuclease V (gamma chain) RecC (exodeoxyribonuclease V gamma chain)(exodeoxyribonuclease V polypeptide)	17	57.5	63.3	0.14	2931.8	3229.57	5.8	0.8471	1
Rv0632c	echA3	Probable enoyl-CoA hydratase EchA3 (enoyl hydrase) (unsaturated acyl-CoA hydratase) (crotonase)	10	113.8	102.9	-0.14	3412.5	3087.4	-10.8	0.8346	1
Rv0633c	-	Possible exported protein	12	166.3	191.4	0.2	5988.2	6890.75	25.1	0.575	1
Rv0634A	-	hypothetical protein	6	193.2	195.3	0.02	3477.4	3514.73	2.1	0.9821	1
Rv0634B	rpmG2	50S ribosomal protein L33 RpmG2	3	0	0	0	0	0	0	1	1
Rv0634c	-	Possible glyoxalase II (hydroxyacylglutathione hydrolase) (GLX II)	12	220.9	175	-0.34	7953.5	6300.37	-45.9	0.5329	1
Rv0635	hadA	(3R)-hydroxyacyl-ACP dehydratase subunit HadA	14	0	0	0	0	0	0	1	1
Rv0636	hadB	(3R)-hydroxyacyl-ACP dehydratase subunit HadB	6	0	0	0	0	0	0	1	1
Rv0637	hadC	(3R)-hydroxyacyl-ACP dehydratase subunit HadC	6	0.6	0	-0.65	10.3	0	-0.6	1	1
Rv0638	secE1	Probable preprotein translocase SecE1	9	0	0	0	0	0	0	1	1
Rv0639	nusG	Probable transcription antitermination protein NusG	11	0	0	0	0	0	0	1	1
Rv0640	rplK	50S ribosomal protein L11 RplK	5	0	0	0	0	0	0	1	1
Rv0641	rplA	50S ribosomal protein L1 RplA	6	0	0	0	0	0	0	1	1
Rv0642c	mmaA4	Methoxy mycolic acid synthase 4 MmaA4 (methyl mycolic acid synthase 4) (MMA4) (hydroxy mycolic acid synthase)	16	1.1	1.4	0.4	52	68.79	0.4	0.7039	1
Rv0643c	mmaA3	Methoxy mycolic acid synthase 3 MmaA3 (methyl mycolic acid synthase 3) (MMA3) (hydroxy mycolic acid synthase)	20	264.2	327	0.31	15850.5	19619.9	62.8	0.3995	1
Rv0644c	mmaA2	Methoxy mycolic acid synthase 2 MmaA2 (methyl mycolic acid synthase 2) (MMA2) (hydroxy mycolic acid synthase)	9	499.6	490.6	-0.03	13488.2	13245.8	-9	0.9374	1
Rv0645c	mmaA1	Methoxy mycolic acid synthase 1 MmaA1 (methyl mycolic acid synthase 1) (MMA1) (hydroxy mycolic acid synthase)	16	458.8	480.7	0.07	22020.6	23074.8	22	0.7999	1
Rv0646c	lipG	Probable lipase/esterase LipG	9	272.7	299.3	0.13	7361.6	8080.09	26.6	0.8163	1
Rv0647c	-	hypothetical protein	11	0	0	0	0	0	0	1	1
Rv0648	-	Alpha-mannosidase	35	176.1	170.7	-0.04	18487.8	17928	-5.3	0.9037	1
Rv0649	fabD2	Possible malonyl CoA-acyl carrier protein transacylase FabD2 (MCT)	4	57.5	65.2	0.18	689.5	782.07	7.7	0.7842	1
Rv0650	-	Possible sugar kinase	5	101.7	91	-0.16	1525.5	1365.29	-10.7	0.8538	1
Rv0651	rplJ	50S ribosomal protein L10 RplJ	5	0	0	0	0	0	0	1	1
Rv0652	rplL	50S ribosomal protein L7/L12 RplL (SA1)	0	0	0	0	0	0	0	1	1
Rv0653c	-	Possible transcriptional regulatory protein (probably TetR-family)	10	55.7	75.7	0.44	1672	2272.43	20	0.679	1
Rv0654	-	Probable dioxygenase	25	413.7	406.6	-0.02	31028.2	30497.3	-7.1	0.9434	1
Rv2982c	gpdA2	Probable glycerol-3-phosphate dehydrogenase [NAD(P)+] GpdA2 (NAD(P)H-dependent glycerol-3-phosphate dehydrogenase)	11	123.9	24.5	-2.34	4087.8	806.9	-99.4	0	0
Rv0656c	vapC6	Possible toxin VapC6	4	229.6	226.2	-0.02	2755.5	2714.91	-3.4	0.9636	1
Rv0657c	vapB6	Possible antitoxin VapB6	1	750.2	675	-0.15	2250.7	2024.9	-75.3	0.7948	1
Rv0658c	-	Probable conserved integral membrane protein	14	129.9	136.5	0.07	5454.7	5732.11	6.6	0.9111	1
Rv0659c	mazF2	Toxin MazF2	4	1016.1	801.8	-0.34	12192.7	9621.87	-214.2	0.7417	1
Rv0660c	mazE2	Possible antitoxin MazE2	2	313.6	221.2	-0.5	1881.7	1327.29	-92.4	0.5629	1
Rv0661c	vapC7	Possible toxin VapC7	4	77.8	88.2	0.18	934.2	1058.71	10.4	0.8062	1
Rv0662c	vapB7	Possible antitoxin VapB7	0	0	0	0	0	0	0	1	1
Rv0663	atsD	Possible arylsulfatase AtsD (aryl-sulfate sulphohydrolase) (arylsulphatase)	43	125.4	120.3	-0.06	16178.4	15515.8	-5.1	0.8815	1
Rv0664	vapB8	Possible antitoxin VapB8	3	180.9	181.6	0.01	1628.3	1634.59	0.7	0.9962	1
Rv0665	vapC8	Possible toxin VapC8	5	185	206.7	0.16	2774.8	3100.2	21.7	0.7348	1
Rv0666	-	Possible membrane protein	0	0	0	0	0	0	0	1	1
Rv0667	rpoB	DNA-directed RNA polymerase (beta chain) RpoB (transcriptase beta chain) (RNA polymerase beta subunit)	32	0	0	0	0	0	0	1	1
Rv0668	rpoC	DNA-directed RNA polymerase (beta' chain) RpoC (transcriptase beta' chain) (RNA polymerase beta' subunit)	35	0	0	0	0	0	0	1	1
Rv0669c	-	Possible hydrolase	32	164.8	165	0	15824	15839.2	0.2	0.9978	1
Rv0670	end	Probable endonuclease IV End (endodeoxyribonuclease IV) (apurinase)	5	239.5	199.1	-0.27	3592	2986.39	-40.4	0.6965	1
Rv0671	lpqP	Possible conserved lipoprotein LpqP	12	105.8	109.1	0.04	3807.7	3926.28	3.3	0.9397	1
Rv0672	fadE8	Probable acyl-CoA dehydrogenase FadE8	23	151.3	135.5	-0.16	10436.9	9347.3	-15.8	0.7578	1
Rv0673	echA4	Possible enoyl-CoA hydratase EchA4 (enoyl hydrase) (unsaturated acyl-CoA hydratase) (crotonase)	8	91	98.7	0.12	2184.3	2369.25	7.7	0.8708	1
Rv0674	-	hypothetical protein	6	9.4	13.4	0.5	170.1	240.79	3.9	0.7044	1
Rv0675	echA5	Probable enoyl-CoA hydratase EchA5 (enoyl hydrase) (unsaturated acyl-CoA hydratase) (crotonase)	4	21.3	21.3	0	255.7	255.32	0	0.9958	1
Rv0676c	mmpL5	Probable conserved transmembrane transport protein MmpL5	31	0.7	0.3	-1.4	66.1	25.14	-0.4	0.5008	1
Rv0677c	mmpS5	Possible conserved membrane protein MmpS5	6	1.1	0.9	-0.29	18.9	15.44	-0.2	1	1
Rv0678	-	hypothetical protein	5	355.8	355.7	0	5337.3	5335.85	-0.1	0.9998	1
Rv0679c	-	Conserved threonine rich protein	6	105.5	112.6	0.09	1898.5	2027.53	7.2	0.9179	1
Rv0680c	-	Probable conserved transmembrane protein	3	338.4	241	-0.49	3045.7	2168.56	-97.5	0.5257	1
Rv0681	-	Probable transcriptional regulatory protein (possibly TetR-family)	11	234.7	176.1	-0.41	7746.4	5812.6	-58.6	0.7034	1
Rv0682	rpsL	30S ribosomal protein S12 RpsL	7	0	0	0	0	0	0	1	1
Rv0683	rpsG	30S ribosomal protein S7 RpsG	4	0	0	0	0	0	0	1	1
Rv0684	fusA1	Probable elongation factor G FusA1 (EF-G)	29	0	0	0	0	0	0	1	1
Rv0685	tuf	Probable iron-regulated elongation factor TU Tuf (EF-TU)	11	0	0	0	0	0	0	1	1
Rv0686	-	Probable membrane protein	8	276.5	273.3	-0.02	6635.2	6558.91	-3.2	0.9806	1
Rv0687	-	Probable short-chain type dehydrogenase/reductase	15	42.9	48.8	0.19	1929.6	2198.03	6	0.7326	1
Rv0688	-	Putative ferredoxin reductase	17	99.2	115	0.21	5059.4	5865.05	15.8	0.6673	1
Rv0689c	-	Hypothetical protein	3	188.4	124.2	-0.6	1695.7	1117.38	-64.3	0.7452	1
Rv0690c	-	hypothetical protein	17	156.9	136.9	-0.2	8003	6981.06	-20	0.708	1
Rv0691A	-	Mycofactocin precursor protein	3	78.6	53	-0.57	707.3	476.89	-25.6	0.401	1
Rv0691c	-	Probable transcriptional regulatory protein	9	196.8	113.8	-0.79	5312.7	3073.57	-82.9	0.4257	1
Rv0692	-	hypothetical protein	6	94.9	82.3	-0.21	1708.8	1481.44	-12.6	0.7249	1
Rv0693	pqqE	Probable coenzyme PQQ synthesis protein E PqqE (coenzyme PQQ synthesis protein III)	17	113.8	106.5	-0.1	5802.4	5431.25	-7.3	0.8995	1
Rv0694	lldD1	Possible L-lactate dehydrogenase (cytochrome) LldD1	16	28.8	30.4	0.08	1380.4	1460.27	1.7	0.8946	1
Rv0695	-	hypothetical protein	10	101.2	87.9	-0.2	3034.7	2638.21	-13.2	0.805	1
Rv0696	-	Probable membrane sugar transferase	23	74.8	51.7	-0.53	5159.4	3570.18	-23	0.5618	1
Rv0697	-	Probable dehydrogenase	25	6.8	7.2	0.08	511.9	540.1	0.4	0.9071	1
Rv0698	-	hypothetical protein	11	16.8	16.3	-0.04	555.7	539.25	-0.5	0.9542	1
Rv0699	-	Hypothetical protein	2	2.9	14.7	2.36	17.2	88.2	11.8	0.1456	1
Rv0700	rpsJ	30S ribosomal protein S10 RpsJ (transcription antitermination factor NusE)	6	0	0	0	0	0	0	1	1
Rv0701	rplC	50S ribosomal protein L3 RplC	15	0	0	0	0	0	0	1	1
Rv0702	rplD	50S ribosomal protein L4 RplD	11	0	0	0	0	0	0	1	1
Rv0703	rplW	50S ribosomal protein L23 RplW	4	0	0	0	0	0	0	1	1
Rv0704	rplB	50S ribosomal protein L2 RplB	16	0	0	0	0	0	0	1	1
Rv0705	rpsS	30S ribosomal protein S19 RpsS	2	0	0	0	0	0	0	1	1
Rv0706	rplV	50S ribosomal protein L22 RplV	4	0	0	0	0	0	0	1	1
Rv0707	rpsC	30S ribosomal protein S3 RpsC	14	0	0	0	0	0	0	1	1
Rv0708	rplP	50S ribosomal protein L16 RplP	8	0	0	0	0	0	0	1	1
Rv0709	rpmC	50S ribosomal protein L29 RpmC	4	0	0	0	0	0	0	1	1
Rv0710	rpsQ	30S ribosomal protein S17 RpsQ	9	0	0	0	0	0	0	1	1
Rv0711	atsA	Possible arylsulfatase AtsA (aryl-sulfate sulphohydrolase) (arylsulphatase)	42	232.6	251.2	0.11	29305.3	31652	18.6	0.7119	1
Rv0712	-	hypothetical protein	18	72.5	99.1	0.45	3917.5	5351.71	26.6	0.4691	1
Rv0713	-	Probable conserved transmembrane protein	16	370.3	426.9	0.21	17775.2	20490.5	56.6	0.6621	1
Rv0714	rplN	50S ribosomal protein L14 RplN	4	0	0	0	0	0	0	1	1
Rv0715	rplX	50S ribosomal protein L24 RplX	5	0	0	0	0	0	0	1	1
Rv0716	rplE	50S ribosomal protein L5 RplE	4	0	0	0	0	0	0	1	1
Rv0717	rpsN1	30S ribosomal protein S14 RpsN1	2	0	0	0	0	0	0	1	1
Rv0718	rpsH	30S ribosomal protein S8 RpsH	9	0	0	0	0	0	0	1	1
Rv0719	rplF	50S ribosomal protein L6 RplF	12	0	0	0	0	0	0	1	1
Rv0720	rplR	50S ribosomal protein L18 RplR	4	0	0	0	0	0	0	1	1
Rv0721	rpsE	30S ribosomal protein S5 RpsE	9	0	0	0	0	0	0	1	1
Rv0722	rpmD	50S ribosomal protein L30 RpmD	1	3.4	0	-2.15	10.3	0	-3.4	1	1
Rv0723	rplO	50S ribosomal protein L15 RplO	2	0	0	0	0	0	0	1	1
Rv0724	sppA	Possible protease IV SppA (endopeptidase IV) (signal peptide peptidase)	28	163.3	158	-0.05	13719.9	13268	-5.4	0.887	1
Rv0724A	-	hypothetical protein	5	47.3	48.2	0.03	709.3	722.86	0.9	0.9758	1
Rv0725c	-	hypothetical protein	14	97.7	104.8	0.1	4103.7	4403.12	7.1	0.8714	1
Rv0726c	-	Possible S-adenosylmethionine-dependent methyltransferase	14	86.1	79.7	-0.11	3616.8	3345.83	-6.5	0.867	1
Rv0727c	fucA	Possible L-fuculose phosphate aldolase FucA (L-fuculose-1-phosphate aldolase)	10	170.8	126.6	-0.43	5122.6	3798.79	-44.1	0.5324	1
Rv0728c	serA2	Possible D-3-phosphoglycerate dehydrogenase SerA2 (phosphoglycerate dehydrogenase) (PGDH)	8	139.7	133.7	-0.06	3353.9	3209.1	-6	0.919	1
Rv0729	xylB	Possible D-xylulose kinase XylB (xylulokinase) (xylulose kinase)	17	283.8	264.6	-0.1	14473	13494.4	-19.2	0.801	1
Rv0730	-	GCN5-related N-acetyltransferase	1	424.2	423.4	0	1272.5	1270.13	-0.8	1	1
Rv0731c	-	Possible S-adenosylmethionine-dependent methyltransferase	9	211.2	181.3	-0.22	5701.3	4895.4	-29.8	0.6891	1
Rv0732	secY	Probable preprotein translocase SecY	26	0	0	0	0	0	0	1	1
Rv0733	adk	Adenylate kinase Adk (ATP-AMP transphosphorylase)	5	0	0	0	0	0	0	1	1
Rv0734	mapA	Methionine aminopeptidase MapA (map) (peptidase M) (MetAP)	8	48.1	25.6	-0.91	1154.7	614.52	-22.5	0.3212	1
Rv0735	sigL	Probable alternative RNA polymerase sigma factor SigL	6	329.9	354.8	0.11	5938.2	6387.1	24.9	0.8769	1
Rv0736	rslA	Anti-sigma factor RslA	6	1.4	0	-1.26	25.1	0	-1.4	0.4891	1
Rv0737	-	Possible transcriptional regulatory protein	4	39.7	35.9	-0.14	476.4	430.91	-3.8	0.8325	1
Rv0738	-	hypothetical protein	1	37.2	42.3	0.19	111.5	126.79	5.1	0.87	1
Rv0739	-	hypothetical protein	17	275	294.6	0.1	14023.2	15027	19.7	0.7913	1
Rv0740	-	hypothetical protein	10	117	105.2	-0.15	3508.8	3154.66	-11.8	0.6658	1
Rv0741	-	Probable transposase (fragment)	3	57.4	52.5	-0.13	516.9	472.79	-4.9	0.8118	1
Rv0742	PE_PGRS8	PE-PGRS family protein PE_PGRS8	5	231.4	219.8	-0.07	3471.3	3297.47	-11.6	0.8791	1
Rv0743c	-	Hypothetical protein	8	750.7	750.6	0	18016.4	18015.3	0	0.9999	1
Rv0744c	-	Possible transcriptional regulatory protein	9	28	35.1	0.33	754.8	948.84	7.2	0.7088	1
Rv0745	-	hypothetical protein	7	175.9	166	-0.08	3693.2	3485.7	-9.9	0.8574	1
Rv0746	PE_PGRS9	PE-PGRS family protein PE_PGRS9	14	21.6	17.1	-0.33	906	718.73	-4.5	0.7334	1
Rv0747	PE_PGRS10	PE-PGRS family protein PE_PGRS10	12	85.5	72.4	-0.24	3079.3	2604.8	-13.2	0.6729	1
Rv0748	vapB31	Possible antitoxin VapB31	2	96.6	120.1	0.31	579.5	720.32	23.5	0.37	1
Rv0749	vapC31	Possible toxin VapC31 Contains PIN domain	4	156.8	149.9	-0.06	1881.5	1799.18	-6.9	0.9173	1
Rv0749A	-	hypothetical protein	1	114.5	98.3	-0.22	343.5	294.82	-16.2	0.8005	1
Rv0750	-	hypothetical protein	4	64.1	61.7	-0.06	769.6	740.75	-2.4	0.9579	1
Rv0751c	mmsB	Probable 3-hydroxyisobutyrate dehydrogenase MmsB (hibadh)	6	26.8	40.5	0.59	482.9	728.44	13.6	0.3987	1
Rv0752c	fadE9	Probable acyl-CoA dehydrogenase FadE9	14	57.7	72.9	0.34	2423	3061.17	15.2	0.685	1
Rv0753c	mmsA	Probable methylmalonate-semialdehyde dehydrogenase MmsA (methylmalonic acid semialdehyde dehydrogenase) (MMSDH)	18	93.2	111.2	0.25	5031.5	6003.88	18	0.6963	1
Rv0754	PE_PGRS11	PE-PGRS family protein PE_PGRS11	27	189	176.9	-0.09	15306.8	14331.3	-12	0.7971	1
Rv0755A	-	Putative transposase (fragment)	5	350.5	333	-0.07	5257	4994.64	-17.5	0.872	1
Rv0755c	PPE12	PPE family protein PPE12	51	35.5	31.9	-0.16	5438.9	4880.77	-3.6	0.7382	1
Rv0756c	-	hypothetical protein	6	435.5	406.9	-0.1	7839.4	7324.86	-28.6	0.8916	1
Rv3823c	mmpL8	Conserved integral membrane transport protein MmpL8	72	48.3	9.8	-2.3	10434.9	2121.27	-38.5	0	0
Rv3484	cpsA	Possible conserved protein CpsA	27	172	35.4	-2.28	13935.8	2865.49	-136.7	0	0
Rv0759c	-	hypothetical protein	2	238.7	236.1	-0.02	1431.9	1416.85	-2.5	0.9929	1
Rv0760c	-	hypothetical protein	5	191.9	164.1	-0.23	2878	2461.47	-27.8	0.7849	1
Rv0761c	adhB	Possible zinc-containing alcohol dehydrogenase NAD dependent AdhB	12	149.6	133.8	-0.16	5384.7	4816.62	-15.8	0.7924	1
Rv0762c	-	hypothetical protein	12	178.9	159.4	-0.17	6439	5737.27	-19.5	0.6822	1
Rv0763c	-	Possible ferredoxin	1	0	0	0	0	0	0	1	1
Rv0764c	cyp51	Cytochrome P450 51 Cyp51 (CYPL1) (P450-L1A1) (sterol 14-alpha demethylase) (lanosterol 14-alpha demethylase) (P450-14DM)	16	103.6	87.9	-0.24	4971.2	4219.27	-15.7	0.7241	1
Rv0765c	-	Probable oxidoreductase	9	150.9	146.2	-0.05	4074.7	3946.89	-4.7	0.9534	1
Rv0766c	cyp123	Probable cytochrome P450 123 Cyp123	23	48.6	50.3	0.05	3356.2	3469.03	1.6	0.924	1
Rv0767c	-	hypothetical protein	11	126.3	138.7	0.13	4168.5	4577.29	12.4	0.8199	1
Rv0768	aldA	Probable aldehyde dehydrogenase NAD dependent AldA (aldehyde dehydrogenase [NAD+])	22	44.5	47.2	0.09	2935.7	3115.44	2.7	0.9089	1
Rv0769	-	Probable dehydrogenase/reductase	16	62.6	63.9	0.03	3005.4	3068.17	1.3	0.94	1
Rv0770	-	Probable dehydrogenase/reductase	7	115.1	74	-0.64	2418.1	1553.98	-41.1	0.3833	1
Rv0771	-	Possible 4-carboxymuconolactone decarboxylase (CMD)	9	302.9	197.2	-0.62	8178.4	5323.5	-105.7	0.5115	1
Rv0772	purD	Probable phosphoribosylamine--glycine ligase PurD (GARS) (glycinamide ribonucleotide synthetase) (phosphoribosylglycinamide synthetase) (5'-phosphoribosylglycinamide synthetase)	20	0	0	0	0	0	0	1	1
Rv0773c	ggtA	Probable bifunctional acylase GgtA: cephalosporin acylase (GL-7ACA acylase) + gamma-glutamyltranspeptidase (GGT)	19	44.5	38.7	-0.2	2537.3	2203.76	-5.9	0.7914	1
Rv0774c	-	Probable conserved exported protein	9	62.7	62.7	0	1693.9	1693.98	0	1	1
Rv0775	-	hypothetical protein	9	315.2	342.6	0.12	8511	9251.11	27.4	0.8264	1
Rv0776c	-	hypothetical protein	14	293.6	296.9	0.02	12329.3	12471.6	3.4	0.9834	1
Rv0777	purB	Probable adenylosuccinate lyase PurB (adenylosuccinase) (ASL) (ASASE)	14	0	0	0	0	0	0	1	1
Rv0778	cyp126	Possible cytochrome P450 126 Cyp126	17	55.9	65	0.22	2850.3	3316.09	9.1	0.6257	1
Rv0779c	-	Possible conserved transmembrane protein	6	28.9	37.9	0.39	520.1	681.47	9	0.608	1
Rv0780	purC	Phosphoribosylaminoimidazole-succinocarboxamide synthase PurC (SAICAR synthetase)	23	0	0	0	0	0	0	1	1
Rv0781	ptrBa	Probable protease II PtrBa [first part] (oligopeptidase B)	24	19.8	19.2	-0.05	1426.7	1381.19	-0.6	0.9329	1
Rv0782	ptrBb	Probable protease II PtrBb [second part] (oligopeptidase B)	38	31.4	28.1	-0.16	3575.4	3206.31	-3.2	0.7325	1
Rv0783c	emrB	Possible multidrug resistance integral membrane efflux protein EmrB	23	38.2	38.7	0.02	2638.5	2669.93	0.5	0.9699	1
Rv0784	-	hypothetical protein	8	34.7	27.6	-0.33	832.8	663.42	-7.1	0.6683	1
Rv0785	-	hypothetical protein	30	55.4	58.4	0.08	4989.1	5258.17	3	0.882	1
Rv0786c	-	hypothetical protein	11	86.2	91.8	0.09	2844	3029.54	5.6	0.9108	1
Rv0787	-	hypothetical protein	14	163.3	161.6	-0.01	6857.5	6787.98	-1.7	0.9841	1
Rv0787A	-	hypothetical protein	2	0	0	0	0	0	0	1	1
Rv0788	purQ	Probable phosphoribosylformylglycinamidine synthase I PURG (FGAM synthase I)	11	0	0	0	0	0	0	1	1
Rv0789c	-	Hypothetical protein	7	137.4	147.5	0.1	2885.5	3096.63	10.1	0.8573	1
Rv0790c	-	Hypothetical protein	20	251.6	264.4	0.07	15096.7	15862.9	12.8	0.8566	1
Rv0791c	-	hypothetical protein	12	141	167	0.24	5077.8	6013.4	26	0.6852	1
Rv0792c	-	Probable transcriptional regulatory protein (probably GntR-family)	17	247.2	250.5	0.02	12607.8	12775.2	3.3	0.9711	1
Rv0793	-	Possible monooxygenase	8	174.1	167.5	-0.06	4177.2	4020.39	-6.5	0.8928	1
Rv0794c	-	Probable oxidoreductase	15	101.2	79.3	-0.35	4553.8	3567.14	-21.9	0.5799	1
Rv0795	-	Putative transposase for insertion sequence element IS6110 (fragment)	4	225.3	228.4	0.02	2703.9	2740.44	3	0.9787	1
Rv0796	-	Putative transposase for insertion sequence element IS6110	22	193.8	213.9	0.14	12793	14115	20	0.7415	1
Rv0797	-	Putative transposase for insertion sequence element IS1547	9	263.7	235.1	-0.17	7119.4	6347.61	-28.6	0.8044	1
Rv0798c	cfp29	29 KDa antigen CFP29	14	43.2	39.1	-0.14	1814.1	1643.24	-4.1	0.8223	1
Rv0799c	-	hypothetical protein	9	77.3	146.9	0.93	2087.3	3966.42	69.6	0.7332	1
Rv0800	pepC	Probable aminopeptidase PepC	13	99.8	104.8	0.07	3890.5	4086.28	5	0.9049	1
Rv0801	-	hypothetical protein	0	0	0	0	0	0	0	1	1
Rv0802c	-	Possible succinyltransferase in the GCN5-related N-acetyltransferase family	15	60	47.6	-0.33	2700.5	2141.04	-12.4	0.5564	1
Rv0803	purL	Phosphoribosylformylglycinamidine synthase II PurL (FGAM synthase II)	32	0	0	0	0	0	0	1	1
Rv0804	-	hypothetical protein	6	196.9	228.5	0.21	3544.3	4113.88	31.6	0.7921	1
Rv0805	-	Class III cyclic nucleotide phosphodiesterase (cNMP PDE)	15	44.7	63.4	0.51	2009.3	2851.69	18.7	0.3993	1
Rv0806c	cpsY	Possible UDP-glucose-4-epimerase CpsY (galactowaldenase) (UDP-galactose-4-epimerase) (uridine diphosphate galactose-4-epimerase) (uridine diphospho-galactose-4-epimerase)	41	170.7	163.2	-0.06	20995.5	20079.7	-7.4	0.7771	1
Rv0807	-	hypothetical protein	2	29.7	29.2	-0.02	178	175.32	-0.4	0.9162	1
Rv0808	purF	Amidophosphoribosyltransferase PurF (glutamine phosphoribosylpyrophosphate amidotransferase) (ATASE) (gpatase)	25	0	0	0	0	0	0	1	1
Rv0809	purM	Probable phosphoribosylformylglycinamidine CYCLO-ligase PurM (AIRS) (phosphoribosyl-aminoimidazole synthetase) (air synthase)	11	0	0	0	0	0	0	1	1
Rv0810c	-	hypothetical protein	4	0	0	0	0	0	0	1	1
Rv0811c	-	hypothetical protein	15	0	0	0	0	0	0	1	1
Rv0812	-	Probable amino acid aminotransferase	15	0	0	0	0	0	0	1	1
Rv0813c	-	hypothetical protein	13	275.4	236.5	-0.22	10742.4	9223	-39	0.536	1
Rv0814c	sseC2	Conserved protein SseC2	2	333.2	135.2	-1.3	1999.4	811.06	-198	0.7319	1
Rv0815c	cysA2	Probable thiosulfate sulfurtransferase CysA2 (rhodanese-like protein) (thiosulfate cyanide transsulfurase) (thiosulfate thiotransferase)	14	346.4	328.3	-0.08	14547.3	13789.4	-18	0.7961	1
Rv0816c	thiX	Probable thioredoxin ThiX	3	73.8	64.9	-0.19	664.5	583.69	-9	0.8446	1
Rv0817c	-	Probable conserved exported protein	14	0	0	0	0	0	0	1	1
Rv0818	-	Transcriptional regulatory protein	8	287.3	263.3	-0.13	6896.1	6320.05	-24	0.7518	1
Rv0819	mshD	GCN5-related N-acetyltransferase, MshD	10	89.1	69.8	-0.35	2674.1	2095.28	-19.3	0.398	1
Rv0820	phoT	Probable phosphate-transport ATP-binding protein ABC transporter PhoT	10	130.7	93.4	-0.48	3919.6	2803.44	-37.2	0.3854	1
Rv0821c	phoY2	Probable phosphate-transport system transcriptional regulatory protein PhoY2	5	113	122.1	0.11	1694.5	1831.85	9.2	0.8792	1
Rv0822c	-	hypothetical protein	27	327	290.3	-0.17	26484.5	23513.4	-36.7	0.5927	1
Rv0823c	-	Possible transcriptional regulatory protein	17	425.1	385.8	-0.14	21678.9	19677.4	-39.2	0.7902	1
Rv0824c	desA1	Probable acyl-[acyl-carrier protein] desaturase DesA1 (acyl-[ACP] desaturase) (stearoyl-ACP desaturase) (protein Des)	18	0	0	0	0	0	0	1	1
Rv0825c	-	hypothetical protein	10	153.6	146	-0.07	4608.8	4380.5	-7.6	0.931	1
Rv0826	-	hypothetical protein	18	389.6	392.9	0.01	21035.8	21214.1	3.3	0.9796	1
Rv0827c	kmtR	Metal sensor transcriptional regulator KmtR (ArsR-SmtB family)	3	99.2	87.8	-0.18	893	789.81	-11.5	0.8644	1
Rv0828c	-	Possible deaminase	10	385.9	375.4	-0.04	11577.8	11262.2	-10.5	0.9236	1
Rv0829	-	Possible transposase (fragment)	3	140	159.1	0.18	1260	1431.77	19.1	0.7791	1
Rv0830	-	Possible S-adenosylmethionine-dependent methyltransferase	18	396.6	391.6	-0.02	21414.8	21146.6	-5	0.9615	1
Rv0831c	-	hypothetical protein	18	325.7	333.3	0.03	17588	17996.3	7.6	0.9221	1
Rv0832	PE_PGRS12	PE-PGRS family protein PE_PGRS12	3	52.7	60	0.19	474.7	539.75	7.2	0.7815	1
Rv0833	PE_PGRS13	PE-PGRS family protein PE_PGRS13	11	2.5	3	0.27	81.8	98.58	0.5	0.7299	1
Rv0834c	PE_PGRS14	PE-PGRS family protein PE_PGRS14	24	57.2	58.3	0.03	4120.8	4194.48	1	0.9574	1
Rv0835	lpqQ	Possible lipoprotein LpqQ	14	195.7	183.1	-0.1	8221.3	7688.32	-12.7	0.8292	1
Rv0836c	-	Hypothetical protein	8	258.3	270.9	0.07	6198.1	6501.19	12.6	0.9217	1
Rv0837c	-	Hypothetical protein	22	229.4	241.4	0.07	15140.9	15933.8	12	0.8654	1
Rv0838	lpqR	Probable conserved lipoprotein LpqR	7	265.3	266.2	0.01	5570.3	5590.8	1	0.9947	1
Rv0839	-	hypothetical protein	10	289.5	238.8	-0.28	8686.1	7163.72	-50.7	0.6959	1
Rv0840c	pip	Probable proline iminopeptidase Pip (prolyl aminopeptidase) (pap)	8	356.5	423.4	0.25	8556.7	10161.7	66.9	0.7405	1
Rv0841	-	Probable conserved transmembrane protein	3	245.6	239.9	-0.03	2210.6	2158.97	-5.7	0.9678	1
Rv0842	-	Probable conserved integral membrane protein	21	148	145.9	-0.02	9325	9193.31	-2.1	0.9692	1
Rv0843	-	Probable dehydrogenase	17	184.2	192	0.06	9393.4	9792.34	7.8	0.8943	1
Rv0844c	narL	Possible nitrate/nitrite response transcriptional regulatory protein NarL	9	332	315.3	-0.07	8963.8	8512.02	-16.7	0.9024	1
Rv0845	-	Possible two component sensor kinase	23	137.8	124.2	-0.15	9508.2	8571.66	-13.6	0.7259	1
Rv0846c	-	Probable oxidase	28	139.1	146.7	0.08	11684.5	12324.5	7.6	0.8573	1
Rv0847	lpqS	Probable lipoprotein LpqS	6	135	122.2	-0.14	2429.5	2199.49	-12.8	0.8425	1
Rv0848	cysK2	Possible cysteine synthase a CysK2 (O-acetylserine sulfhydrylase) (O-acetylserine (thiol)-lyase) (CSASE)	26	143.7	147.2	0.03	11209.2	11482.6	3.5	0.9579	1
Rv0849	-	Probable conserved integral membrane transport protein	21	242.9	240.9	-0.01	15300.6	15177.5	-2	0.9786	1
Rv0850	-	Putative transposase (fragment)	9	101.1	182.3	0.85	2728.7	4921.94	81.2	0.4591	1
Rv0851c	-	Probable short-chain type dehydrogenase/reductase	9	227.8	151	-0.59	6150.8	4076.76	-76.8	0.4091	1
Rv0852	fadD16	Possible fatty-acid-CoA ligase FadD16 (fatty-acid-CoA synthetase) (fatty-acid-CoA synthase)	13	71.9	76.5	0.09	2805.1	2982.47	4.5	0.855	1
Rv0853c	pdc	Probable pyruvate or indole-3-pyruvate decarboxylase Pdc	23	195.6	195.2	0	13493.9	13465.5	-0.4	0.9967	1
Rv0854	-	hypothetical protein	6	360.8	425.9	0.24	6493.7	7666.02	65.1	0.6437	1
Rv0855	far	Probable fatty-acid-CoA racemase Far	12	204.2	227.5	0.16	7349.7	8191.02	23.4	0.7587	1
Rv0856	-	hypothetical protein	5	128	120.4	-0.09	1919.8	1805.36	-7.6	0.8764	1
Rv0857	-	hypothetical protein	6	132.2	181.8	0.46	2380.1	3272.7	49.6	0.5443	1
Rv0858c	dapC	Probable N-succinyldiaminopimelate aminotransferase DapC (DAP-at)	19	92.5	91.2	-0.02	5270.7	5198.14	-1.3	0.967	1
Rv0859	fadA	Possible acyl-CoA thiolase FadA	7	114.1	100.9	-0.18	2395.8	2118.08	-13.2	0.8258	1
Rv0860	fadB	Probable fatty oxidation protein FadB	21	41.5	32.6	-0.35	2612	2051.89	-8.9	0.4248	1
Rv0861c	ercc3	DNA helicase Ercc3	22	42	50.2	0.26	2773.7	3310.06	8.1	0.6377	1
Rv0862c	-	hypothetical protein	27	49	41.8	-0.23	3968.2	3386.66	-7.2	0.5813	1
Rv0863	-	hypothetical protein	6	269.2	246.3	-0.13	4845.8	4433.91	-22.9	0.8794	1
Rv0864	moaC2	Probable molybdenum cofactor biosynthesis protein C 2 MoaC2	11	284.8	242.7	-0.23	9397.7	8008.91	-42.1	0.7258	1
Rv0865	mog	Probable molybdopterin biosynthesis Mog protein	8	350.2	331.3	-0.08	8404.1	7951.34	-18.9	0.9101	1
Rv0866	moaE2	Probable molybdenum cofactor biosynthesis protein E2 MoaE2 (molybdopterin converting factor large subunit) (molybdopterin [MPT] converting factor, subunit 2)	3	147.4	132.4	-0.15	1326.8	1192	-15	0.7801	1
Rv0867c	rpfA	Possible resuscitation-promoting factor RpfA	8	64.8	41.6	-0.64	1555.9	999.08	-23.2	0.3177	1
Rv0868c	moaD2	Probable molybdenum cofactor biosynthesis protein D 2 MoaD2 (molybdopterin converting factor small subunit) (molybdopterin [MPT] converting factor, subunit 1)	6	467.1	453.4	-0.04	8408.3	8160.51	-13.8	0.938	1
Rv0869c	moaA2	Probable molybdenum cofactor biosynthesis protein A2 MoaA2	14	214.2	225.8	0.08	8997.8	9485.08	11.6	0.8773	1
Rv0870c	-	Possible conserved integral membrane protein	4	169.5	143.1	-0.24	2034.2	1717.53	-26.4	0.6275	1
Rv0871	cspB	Probable cold shock-like protein B CspB	4	145.1	217.7	0.59	1740.6	2612.71	72.7	0.4298	1
Rv0872c	PE_PGRS15	PE-PGRS family protein PE_PGRS15	25	85.3	93.4	0.13	6397.9	7002.29	8.1	0.8031	1
Rv0873	fadE10	Probable acyl-CoA dehydrogenase FadE10	33	197.3	190.9	-0.05	19537.5	18895.1	-6.5	0.8786	1
Rv0874c	-	hypothetical protein	9	366.2	341.8	-0.1	9886.8	9227.57	-24.4	0.8818	1
Rv0875c	-	Possible conserved exported protein	11	4.2	5.2	0.29	140	171.02	0.9	0.7068	1
Rv0876c	-	Possible conserved transmembrane protein	24	76.2	80	0.07	5483.7	5763.33	3.9	0.9199	1
Rv0877	-	hypothetical protein	15	169.6	201.2	0.25	7632.7	9052.94	31.6	0.5752	1
Rv0878c	PPE13	PPE family protein PPE13	15	282.2	269.6	-0.07	12697.4	12130.8	-12.6	0.8834	1
Rv0879c	-	Possible conserved transmembrane protein	3	86.4	36.1	-1.26	777.6	324.93	-50.3	0.3693	1
Rv0880	-	Possible transcriptional regulatory protein (possibly MarR-family)	1	46.9	20.2	-1.22	140.6	60.57	-26.7	0.4029	1
Rv0881	-	Possible rRNA methyltransferase (rRNA methylase)	14	94.2	95.5	0.02	3957.5	4010.18	1.3	0.9686	1
Rv0882	-	Probable transmembrane protein	1	40	25.7	-0.64	120	77.09	-14.3	0.6012	1
Rv0883c	-	hypothetical protein	6	0	0	0	0	0	0	1	1
Rv0884c	serC	Possible phosphoserine aminotransferase SerC (PSAT)	12	0	0	0	0	0	0	1	1
Rv0885	-	hypothetical protein	12	134.3	153.8	0.2	4833.3	5536.14	19.5	0.7643	1
Rv0886	fprB	Probable NADPH:adrenodoxin oxidoreductase FprB (adrenodoxin reductase) (AR) (ferredoxin-NADP(+) reductase)	22	95.1	96.8	0.03	6275.6	6387.23	1.7	0.9491	1
Rv0887c	-	hypothetical protein	4	27.8	27.3	-0.02	333.4	328.18	-0.4	0.9691	1
Rv0888	-	Probable exported protein	26	276.8	302.7	0.13	21591.2	23611.9	25.9	0.7393	1
Rv0889c	citA	Probable citrate synthase II CitA	10	223.4	196	-0.19	6701.7	5881.14	-27.4	0.7469	1
Rv0890c	-	Probable transcriptional regulatory protein (probably LuxR-family)	44	287.8	301.8	0.07	37989.4	39838.7	14	0.855	1
Rv0891c	-	Possible transcriptional regulatory protein	23	193.1	202.9	0.07	13326.6	13997	9.7	0.8598	1
Rv0892	-	Probable monooxygenase	37	63.9	68	0.09	7097.4	7548.7	4.1	0.8966	1
Rv0893c	-	Possible S-adenosylmethionine-dependent methyltransferase	22	23.5	23.7	0.01	1554.1	1564.62	0.2	0.9874	1
Rv0894	-	Possible transcriptional regulatory protein (possibly LuxR-family)	14	39.6	48.9	0.3	1661.7	2052.73	9.3	0.787	1
Rv0895	-	Possible triacylglycerol synthase (diacylglycerol acyltransferase)	26	122.4	142.6	0.22	9549.7	11120	20.1	0.6339	1
Rv0896	gltA2	Probable citrate synthase I GltA2	23	17.6	5.6	-1.66	1215	384.09	-12	0.003	0.25647
Rv0897c	-	Probable oxidoreductase	18	51.7	46.5	-0.15	2792.7	2508.63	-5.3	0.7701	1
Rv0898c	-	hypothetical protein	0	0	0	0	0	0	0	1	1
Rv0899	ompA	Outer membrane protein A OmpA	18	56.5	41.2	-0.46	3052.6	2223.76	-15.3	0.5824	1
Rv0900	-	Possible membrane protein	2	36.1	37.1	0.04	216.8	222.78	1	0.9524	1
Rv0901	-	Possible conserved exported or membrane protein	9	128.4	111.8	-0.2	3465.6	3017.95	-16.6	0.7473	1
Rv0902c	prrB	Two component sensor histidine kinase PrrB	12	0	0	0	0	0	0	1	1
Rv0903c	prrA	Two component response transcriptional regulatory protein PrrA	9	0	0	0	0	0	0	1	1
Rv0904c	accD3	Putative acetyl-coenzyme A carboxylase carboxyl transferase (subunit beta) AccD3 (accase beta chain)	19	35.6	40.6	0.19	2028.8	2312.61	5	0.7249	1
Rv0905	echA6	Possible enoyl-CoA hydratase EchA6 (enoyl hydrase) (unsaturated acyl-CoA hydratase) (crotonase)	8	70.7	71.2	0.01	1696	1707.95	0.5	0.9894	1
Rv0906	-	hypothetical protein	14	82.4	62.1	-0.41	3460	2606.52	-20.3	0.4929	1
Rv0907	-	hypothetical protein	33	40.4	34.7	-0.22	3997.8	3432.43	-5.7	0.7039	1
Rv0908	ctpE	Probable metal cation transporter ATPase P-type CtpE	29	152.5	157.9	0.05	13269.5	13733.7	5.3	0.9195	1
Rv0909	-	hypothetical protein	2	285.6	303	0.09	1713.8	1818.24	17.4	0.8702	1
Rv0910	-	hypothetical protein	7	62.3	65	0.06	1308.5	1365.69	2.7	0.921	1
Rv0911	-	hypothetical protein	12	43.9	71.9	0.71	1580.1	2588.91	28	0.3515	1
Rv0912	-	Probable conserved transmembrane protein	4	224	348.6	0.64	2687.5	4182.89	124.6	0.5441	1
Rv0913c	-	Possible dioxygenase	38	17.9	15.5	-0.21	2043.4	1764.78	-2.4	0.6858	1
Rv0914c	-	Possible lipid carrier protein or keto acyl-CoA thiolase	15	159.3	162.7	0.03	7167	7320.51	3.4	0.9512	1
Rv0915c	PPE14	PPE family protein PPE14	15	178.5	142.6	-0.32	8034.6	6418.55	-35.9	0.6467	1
Rv0916c	PE7	PE family protein PE7	5	89.5	112.9	0.34	1342.3	1693.71	23.4	0.531	1
Rv0917	betP	Possible glycine betaine transport integral membrane protein BetP	40	208.7	215.4	0.05	25039.9	25842.7	6.7	0.8636	1
Rv0918	-	hypothetical protein	8	143.9	123.5	-0.22	3453.6	2965.12	-20.4	0.6931	1
Rv0919	-	GCN5-related N-acetyltransferase	8	378.8	387	0.03	9091.6	9289.16	8.2	0.9523	1
Rv0920c	-	Probable transposase	21	61	59.9	-0.03	3842.6	3775.81	-1.1	0.9623	1
Rv0921	-	Possible resolvase	7	229.3	222.2	-0.05	4816	4666.72	-7.1	0.9474	1
Rv0922	-	Possible transposase	16	183.1	173.3	-0.08	8787.4	8316.8	-9.8	0.8597	1
Rv0923c	-	hypothetical protein	16	99	103.1	0.06	4752.2	4947.9	4.1	0.8721	1
Rv0924c	mntH	Divalent cation-transport integral membrane protein MntH (BRAMP) (MRAMP)	17	88.9	84.9	-0.07	4534.6	4331.12	-4	0.8989	1
Rv0925c	-	hypothetical protein	15	199.4	184.2	-0.11	8972.7	8287.66	-15.2	0.8599	1
Rv0926c	-	hypothetical protein	18	116	96.5	-0.27	6263.8	5208.63	-19.5	0.6356	1
Rv0927c	-	Probable short-chain type dehydrogenase/reductase	5	115	89.9	-0.35	1724.8	1348.95	-25.1	0.6162	1
Rv0928	pstS3	Periplasmic phosphate-binding lipoprotein PstS3 (PBP-3) (PstS3) (PHOS1)	21	72.4	42.5	-0.77	4563.4	2679.73	-29.9	0.1365	1
Rv0929	pstC2	Phosphate-transport integral membrane ABC transporter PstC2	16	45.3	25.8	-0.81	2172.3	1236.74	-19.5	0.0648	1
Rv0930	pstA1	Probable phosphate-transport integral membrane ABC transporter PstA1	15	167.6	72.7	-1.2	7543.3	3272.58	-94.9	0.0106	0.67604
Rv0931c	pknD	Transmembrane serine/threonine-protein kinase D PknD (protein kinase D) (STPK D)	40	351.4	391.2	0.15	42171.6	46948.1	39.8	0.5152	1
Rv0932c	pstS2	Periplasmic phosphate-binding lipoprotein PstS2 (PBP-2) (PstS2)	23	272.6	247.5	-0.14	18807.5	17075	-25.1	0.7612	1
Rv0933	pstB	Phosphate-transport ATP-binding protein ABC transporter PstB	12	68.2	71.4	0.06	2456.1	2569.2	3.1	0.8785	1
Rv0934	pstS1	Periplasmic phosphate-binding lipoprotein PstS1 (PBP-1) (PstS1)	19	217.4	213.3	-0.03	12390.9	12160.9	-4	0.9571	1
Rv0935	pstC1	Phosphate-transport integral membrane ABC transporter PstC1	12	269	286.2	0.09	9685.2	10302.5	17.1	0.8737	1
Rv0936	pstA2	Phosphate-transport integral membrane ABC transporter PstA2	19	76.1	86.5	0.19	4335	4929.99	10.4	0.7494	1
Rv0937c	mku	DNA end-binding protein, Mku	12	58.8	52.6	-0.16	2118	1893.96	-6.2	0.8003	1
Rv0938	ligD	ATP dependent DNA ligase LigD (ATP dependent polydeoxyribonucleotide synthase) (thermostable DNA ligase) (ATP dependent polynucleotide ligase) (sealase) (DNA repair enzyme) (DNA joinase)	38	49	51.1	0.06	5590.6	5826.67	2.1	0.9013	1
Rv0939	-	Possible bifunctional enzyme: 2-hydroxyhepta-2,4-diene-1,7-dioate isomerase (HHDD isomerase) + cyclase/dehydrase	27	29.6	32.3	0.13	2394.8	2616.31	2.7	0.7379	1
Rv0940c	-	Possible oxidoreductase	13	71	98.8	0.48	2767.9	3853.84	27.8	0.5276	1
Rv0941c	-	hypothetical protein	8	271.9	258.5	-0.07	6526.6	6205.1	-13.4	0.8611	1
Rv0942	-	Hypothetical protein	7	250.6	259.4	0.05	5261.7	5447.64	8.9	0.9462	1
Rv0943c	-	Probable monooxygenase	16	133.8	146.4	0.13	6420.8	7029.3	12.7	0.7583	1
Rv0944	-	Possible formamidopyrimidine-DNA glycosylase (FAPY-DNA glycosylase)	7	119.6	151.8	0.34	2511	3187.35	32.2	0.7104	1
Rv0945	-	Probable short-chain type dehydrogenase/reductase	7	39.6	32.9	-0.27	831.4	691.66	-6.7	0.7099	1
Rv0946c	pgi	Probable glucose-6-phosphate isomerase Pgi (GPI) (phosphoglucose isomerase) (phosphohexose isomerase) (phi)	17	2.8	1.1	-1.4	144.1	54.43	-1.8	0.0558	1
Rv0948c	-	Chorismate mutase	6	2.9	4	0.45	52.6	71.86	1.1	0.7704	1
Rv0949	uvrD1	Probable ATP-dependent DNA helicase II UvrD1	44	23.2	16.8	-0.46	3060.7	2218.18	-6.4	0.4707	1
Rv0950c	-	hypothetical protein	18	71.1	70.8	-0.01	3840	3822.68	-0.3	0.9874	1
Rv0951	sucC	Probable succinyl-CoA synthetase (beta chain) SucC (SCS-beta)	14	0	0	0	0	0	0	1	1
Rv0952	sucD	Probable succinyl-CoA synthetase (alpha chain) SucD (SCS-alpha)	10	0	0	0	0	0	0	1	1
Rv0953c	-	Possible oxidoreductase	10	130.1	113.7	-0.19	3901.8	3410.77	-16.4	0.73	1
Rv0954	-	Probable conserved transmembrane protein	25	57.4	44.8	-0.36	4307	3358.45	-12.6	0.4564	1
Rv0955	-	Probable conserved integral membrane protein	17	8.1	45.7	2.5	412	2332.42	37.7	0.6697	1
Rv0956	purN	Probable 5'-phosphoribosylglycinamide formyltransferase PurN (GART) (gar transformylase) (5'-phosphoribosylglycinamide transformylase)	12	0	0	0	0	0	0	1	1
Rv0957	purH	Probable bifunctional purine biosynthesis protein PurH: phosphoribosylaminoimidazolecarboxamide formyltransferase (AICAR transformylase) (5'-phosphoribosyl-5-aminoimidazole-4-carboxamide formyltransferase) + inosinemonophosphate cyclohydrolase (imp cyclohydrolase) (inosinicase) (imp synthetase) (ATIC)	20	0	0	0	0	0	0	1	1
Rv0958	-	Possible magnesium chelatase	11	134.5	95.2	-0.5	4439.1	3140.56	-39.3	0.7069	1
Rv0959	-	hypothetical protein	14	37	34	-0.12	1554.8	1426.06	-3.1	0.8165	1
Rv0959A	vapB9	Possible antitoxin VapB9	3	223.1	274.6	0.3	2007.9	2471.83	51.5	0.7751	1
Rv0960	vapC9	Possible toxin VapC9	5	305.3	344.5	0.17	4579.4	5167.16	39.2	0.8329	1
Rv0961	-	Probable integral membrane protein	7	122.6	123.8	0.01	2574.1	2599.48	1.2	0.9787	1
Rv0962c	lprP	Possible lipoprotein LprP	14	235.8	223.8	-0.08	9904.2	9398.76	-12	0.8633	1
Rv0963c	-	hypothetical protein	10	187.7	176.1	-0.09	5630.5	5282.3	-11.6	0.8662	1
Rv0964c	-	Hypothetical protein	5	166.2	165	-0.01	2493.3	2474.63	-1.2	0.9847	1
Rv0965c	-	hypothetical protein	6	100.7	91.8	-0.13	1813.4	1652.61	-8.9	0.8475	1
Rv0966c	-	hypothetical protein	9	92.1	60.2	-0.61	2487.5	1626.08	-31.9	0.3174	1
Rv0967	csoR	Copper-sensitive operon repressor CsoR	1	255.4	265.5	0.06	766.2	796.55	10.1	1	1
Rv0968	-	hypothetical protein	6	358.5	323.8	-0.15	6452.9	5829.23	-34.6	0.8306	1
Rv0969	ctpV	Probable metal cation transporter P-type ATPase CtpV	19	221.2	227.4	0.04	12610.5	12959.3	6.1	0.919	1
Rv0970	-	Probable conserved integral membrane protein	12	93.2	96.6	0.05	3355.8	3479.08	3.4	0.9186	1
Rv0971c	echA7	Probable enoyl-CoA hydratase EchA7 (enoyl hydrase) (unsaturated acyl-CoA hydratase) (crotonase)	5	115.7	119.4	0.05	1735.8	1790.79	3.7	0.9505	1
Rv0972c	fadE12	Acyl-CoA dehydrogenase FadE12	16	25.1	38.5	0.62	1205.6	1847.74	13.4	0.2589	1
Rv0973c	accA2	Probable acetyl-/propionyl-coenzyme A carboxylase alpha chain (alpha subunit) AccA2: biotin carboxylase + biotin carboxyl carrier protein (BCCP)	20	12.8	10.1	-0.34	768.8	606.88	-2.7	0.6188	1
Rv0974c	accD2	Probable acetyl-/propionyl-CoA carboxylase (beta subunit) AccD2	19	24.2	24.5	0.02	1377.5	1398.51	0.4	0.9561	1
Rv0975c	fadE13	Probable acyl-CoA dehydrogenase FadE13	18	132.6	115.8	-0.2	7158.6	6252.52	-16.8	0.6976	1
Rv0976c	-	hypothetical protein	17	90.4	106.3	0.23	4610.6	5422.17	15.9	0.6278	1
Rv0977	PE_PGRS16	PE-PGRS family protein PE_PGRS16	26	248.4	256.9	0.05	19372.1	20040.2	8.6	0.906	1
Rv0978c	PE_PGRS17	PE-PGRS family protein PE_PGRS17	7	102.8	112.3	0.13	2159.5	2358.96	9.5	0.7791	1
Rv0979A	rpmF	50S ribosomal protein L32 RpmF	2	1.4	0	-1.28	8.6	0	-1.4	1	1
Rv0979c	-	Hypothetical protein	1	0	0	0	0	0	0	1	1
Rv0980c	PE_PGRS18	PE-PGRS family protein PE_PGRS18	15	198.3	171.4	-0.21	8922.3	7711.19	-26.9	0.652	1
Rv0981	mprA	Mycobacterial persistence regulator MRPA (two component response transcriptional regulatory protein)	9	211.5	264.3	0.32	5711.5	7136.92	52.8	0.5302	1
Rv0982	mprB	Two component sensor kinase MprB	20	0	0	0	0	0	0	1	1
Rv0983	pepD	Probable serine protease PepD (serine proteinase) (MTB32B)	13	13.6	22.5	0.73	530.9	879.24	8.9	0.1426	1
Rv0984	moaB2	Possible pterin-4-alpha-carbinolamine dehydratase MoaB2 (PHS) (4-alpha-hydroxy-tetrahydropterin dehydratase) (pterin-4-a-carbinolamine dehydratase) (phenylalanine hydroxylase-stimulating protein) (PHS) (pterin carbinolamine dehydratase) (PCD)	5	279.7	340.6	0.28	4195.1	5108.93	60.9	0.7821	1
Rv0985c	mscL	Possible large-conductance ion mechanosensitive channel MscL	9	278.4	303.8	0.13	7517.9	8203.52	25.4	0.8558	1
Rv0986	-	Probable adhesion component transport ATP-binding protein ABC transporter	21	48.6	53.9	0.15	3062.1	3397.81	5.3	0.8218	1
Rv0987	-	Probable adhesion component transport transmembrane protein ABC transporter	85	47.7	58.3	0.29	12152.9	14869.2	10.7	0.5004	1
Rv0988	-	Possible conserved exported protein	37	44.1	48.1	0.12	4899.1	5342.25	4	0.8855	1
Rv0989c	grcC2	Probable polyprenyl-diphosphate synthase GrcC2 (polyprenyl pyrophosphate synthetase)	17	143.2	149.6	0.06	7303.5	7631.45	6.4	0.8582	1
Rv0990c	-	Hypothetical protein	8	129.1	147	0.19	3099.4	3528.84	17.9	0.7488	1
Rv0991c	-	Conserved serine rich protein	1	21	21.1	0.01	62.9	63.23	0.1	1	1
Rv0992c	-	hypothetical protein	6	291.8	404.4	0.47	5252.2	7278.79	112.6	0.4266	1
Rv0993	galU	UTP--glucose-1-phosphate uridylyltransferase GalU (UDP-glucose pyrophosphorylase) (UDPGP) (alpha-D-glucosyl-1-phosphate uridylyltransferase) (uridine diphosphoglucose pyrophosphorylase)	12	0	0	0	0	0	0	1	1
Rv0994	moeA1	Probable molybdopterin biosynthesis protein MoeA1	11	200.8	301.5	0.59	6627.2	9949.49	100.7	0.3142	1
Rv0995	rimJ	Ribosomal-protein-alanine acetyltransferase RimJ (acetylating enzyme for N-terminal of ribosomal protein S5)	5	352.5	487.1	0.47	5288	7307.15	134.6	0.5024	1
Rv0996	-	Probable conserved transmembrane protein	14	181.7	221.1	0.28	7633.1	9284.53	39.3	0.6265	1
Rv0997	-	Hypothetical protein	4	86.1	108	0.33	1033.4	1296.08	21.9	0.6893	1
Rv0998	-	hypothetical protein	11	145.5	151.2	0.06	4802.2	4990.15	5.7	0.9242	1
Rv0999	-	hypothetical protein	10	216.8	175	-0.31	6504.5	5251.25	-41.8	0.5747	1
Rv1000c	-	hypothetical protein	7	403.5	377.6	-0.1	8473.8	7930.34	-25.9	0.844	1
Rv1001	arcA	Probable arginine deiminase ArcA (adi) (ad) (arginine dihydrolase)	18	166.4	169.5	0.03	8986.7	9150.72	3	0.9528	1
Rv1002c	-	hypothetical protein	21	0	0	0	0	0	0	1	1
Rv1003	-	hypothetical protein	8	35.4	38.9	0.14	849.6	933.15	3.5	0.8398	1
Rv1004c	-	Probable membrane protein	9	60.9	60.7	0	1643.7	1639.59	-0.2	0.9953	1
Rv1005c	pabB	Probable para-aminobenzoate synthase component I PABD	21	5.1	7.2	0.49	323.7	454.87	2.1	0.7497	1
Rv1006	-	hypothetical protein	37	134	166.4	0.31	14872.3	18474.7	32.5	0.2696	1
Rv1007c	metS	Methionyl-tRNA synthetase MetS (MetRS) (methionine--tRNA ligase)	23	0	0	0	0	0	0	1	1
Rv1008	tatD	Probable deoxyribonuclease TatD (YJJV protein)	11	428.3	306.9	-0.48	14133.4	10128.7	-121.4	0.3855	1
Rv1009	rpfB	Probable resuscitation-promoting factor RpfB	9	69.7	49.5	-0.5	1882.6	1335.4	-20.3	0.42	1
Rv1010	ksgA	Probable dimethyladenosine transferase KsgA (S-adenosylmethionine-6-N', N'-adenosyl(rRNA) dimethyltransferase) (16S rRNA dimethylase) (high level kasugamycin resistance protein KsgA) (kasugamycin dimethyltransferase)	12	11.2	21.1	0.91	404.8	760.74	9.9	0.1114	1
Rv1011	ispE	Probable 4-diphosphocytidyl-2-C-methyl-D-erythritol kinase IspE (CMK) (4-(cytidine-5'-diphospho)-2-C-methyl-D-erythritol kinase)	12	0	0	0	0	0	0	1	1
Rv1012	-	Hypothetical protein	6	186	164.9	-0.17	3347.1	2967.46	-21.1	0.8753	1
Rv1013	pks16	Putative polyketide synthase Pks16	21	59.5	81.4	0.45	3750.5	5125.4	21.8	0.9344	1
Rv1014c	pth	Probable peptidyl-tRNA hydrolase Pth	11	0	0	0	0	0	0	1	1
Rv1015c	rplY	50S ribosomal protein L25 RplY	9	0.3	0.4	0.33	8.6	10.79	0.1	1	1
Rv1016c	lpqT	Probable conserved lipoprotein LpqT	6	135.3	23.9	-2.5	2434.6	429.65	-111.4	0.0021	0.19177
Rv1017c	prsA	Probable ribose-phosphate pyrophosphokinase PrsA (phosphoribosyl pyrophosphate synthetase) (PRPP synthetase)	10	0	0	0	0	0	0	1	1
Rv1018c	glmU	Probable UDP-N-acetylglucosamine pyrophosphorylase GlmU	23	0	0	0	0	0	0	1	1
Rv0248c	-	Probable succinate dehydrogenase [iron-sulfur subunit] (succinic dehydrogenase)	33	252.3	59.1	-2.09	24977	5849.84	-193.2	0	0
Rv1020	mfd	Probable transcription-repair coupling factor Mfd (TRCF)	33	140	120.4	-0.22	13862.6	11920.9	-19.6	0.5264	1
Rv1021	-	hypothetical protein	12	101.1	102.2	0.02	3638.8	3677.8	1.1	0.9849	1
Rv1022	lpqU	Probable conserved lipoprotein LpqU	13	115.7	148.4	0.36	4511.8	5788.87	32.7	0.6523	1
Rv1023	eno	Probable enolase Eno	13	0	0	0	0	0	0	1	1
Rv1024	-	Possible conserved membrane protein	8	0	0	0	0	0	0	1	1
Rv1025	-	hypothetical protein	6	0	0	0	0	0	0	1	1
Rv1026	-	hypothetical protein	6	12.7	17.7	0.47	229.4	317.74	4.9	0.7145	1
Rv1027c	kdpE	Probable transcriptional regulatory protein KdpE	10	54.2	32.8	-0.72	1626.6	985.22	-21.4	0.3935	1
Rv1028A	kdpF	Probable membrane protein KdpF	3	26.4	41.4	0.65	238	372.32	14.9	0.1433	1
Rv1028c	kdpD	Probable sensor protein KdpD	21	101.1	94.4	-0.1	6368.5	5946.03	-6.7	0.8858	1
Rv1029	kdpA	Probable potassium-transporting ATPase a chain KdpA (potassium-translocating ATPase a chain) (ATP phosphohydrolase [potassium-transporting] a chain) (potassium binding and translocating subunit A)	25	195.8	208.7	0.09	14686	15653	12.9	0.8337	1
Rv1030	kdpB	Probable potassium-transporting P-type ATPase B chain KdpB (potassium-translocating ATPase B chain) (ATP phosphohydrolase [potassium-transporting] B chain) (potassium binding and translocating subunit B)	12	132.2	147.4	0.16	4757.6	5304.81	15.2	0.8192	1
Rv1031	kdpC	Probable potassium-transporting ATPase C chain KdpC (potassium-translocating ATPase C chain) (ATP phosphohydrolase [potassium-transporting] C chain) (potassium binding and translocating subunit C)	9	88.8	109.3	0.3	2398.1	2950.25	20.4	0.6464	1
Rv1032c	trcS	Two component sensor histidine kinase TrcS	23	205	213.2	0.06	14142.9	14707.5	8.2	0.9124	1
Rv1033c	trcR	Two component transcriptional regulator TrcR	13	608.3	579.8	-0.07	23724	22612.7	-28.5	0.8956	1
Rv1034c	-	Probable transposase (fragment)	2	0	0	0	0	0	0	1	1
Rv1035c	-	Probable transposase (fragment)	4	249.6	286	0.2	2995.3	3432	36.4	0.7704	1
Rv1036c	-	Probable IS1560 transposase (fragment)	5	108.9	140.6	0.37	1633.7	2108.93	31.7	0.5883	1
Rv1037c	esxI	Putative ESAT-6 like protein EsxI (ESAT-6 like protein 1)	3	168.8	182.5	0.11	1519.3	1642.44	13.7	0.8755	1
Rv1038c	esxJ	ESAT-6 like protein EsxJ (ESAT-6 like protein 2)	3	154.4	238.5	0.63	1389.4	2146.1	84.1	0.4064	1
Rv1039c	PPE15	PPE family protein PPE15	20	234.1	238.2	0.03	14043.4	14293.9	4.2	0.9542	1
Rv1040c	PE8	PE family protein PE8	8	203.7	234.4	0.2	4888.6	5624.7	30.7	0.6813	1
Rv1041c	-	Probable is like-2 transposase	16	254.6	238.8	-0.09	12220.1	11461	-15.8	0.828	1
Rv1042c	-	Probable is like-2 transposase	5	142.3	150.6	0.08	2134.2	2258.49	8.3	0.8964	1
Rv1043c	-	hypothetical protein	14	289.3	292.8	0.02	12148.9	12297.8	3.5	0.9651	1
Rv1044	-	hypothetical protein	9	13.9	16.3	0.23	374.7	439.61	2.4	0.8343	1
Rv1045	-	Hypothetical protein	10	287.7	283	-0.02	8630.7	8488.51	-4.7	0.9668	1
Rv1046c	-	Hypothetical protein	4	270.5	310.4	0.2	3245.9	3724.24	39.9	0.6715	1
Rv1047	-	Probable transposase	15	104.1	103.8	0	4684.8	4670.94	-0.3	0.9911	1
Rv1048c	-	Hypothetical protein	21	165.4	175.2	0.08	10420.9	11035.1	9.7	0.8574	1
Rv1049	-	Probable transcriptional repressor protein	4	266.1	296	0.15	3193.1	3551.4	29.9	0.8651	1
Rv1050	-	Probable oxidoreductase	10	52.6	76.2	0.54	1577.3	2286.42	23.6	0.5525	1
Rv1051c	-	hypothetical protein	8	85.1	87.3	0.04	2043.3	2095.23	2.2	0.9699	1
Rv1052	-	Hypothetical protein	4	223.8	210.7	-0.09	2685.6	2527.96	-13.1	0.8904	1
Rv1053c	-	Hypothetical protein	6	164.2	157.8	-0.06	2956.3	2839.76	-6.5	0.9447	1
Rv1054	-	Probable integrase (fragment)	5	100.5	140.7	0.49	1506.9	2110.61	40.2	0.6963	1
Rv1055	-	Possible integrase (fragment)	3	45.2	44.8	-0.01	406.7	403.6	-0.3	0.9815	1
Rv1056	-	hypothetical protein	20	316.5	307.1	-0.04	18988.5	18424.9	-9.4	0.9243	1
Rv1057	-	hypothetical protein	16	314.3	323.9	0.04	15088	15545.4	9.5	0.8948	1
Rv1058	fadD14	Probable medium chain fatty-acid-CoA ligase FadD14 (fatty-acid-CoA synthetase) (fatty-acid-CoA synthase)	26	100.7	103.3	0.04	7857.6	8056.4	2.5	0.9385	1
Rv1059	-	hypothetical protein	9	64.2	58.3	-0.14	1733.5	1573.97	-5.9	0.8719	1
Rv1060	-	hypothetical protein	5	145.6	157.7	0.11	2184.7	2365.8	12.1	0.8524	1
Rv1061	-	hypothetical protein	13	202.7	212.6	0.07	7904.7	8289.53	9.9	0.871	1
Rv1062	-	hypothetical protein	4	86.4	100	0.21	1037.4	1199.74	13.5	0.6177	1
Rv1063c	-	hypothetical protein	15	113.5	133.4	0.23	5109.4	6003.41	19.9	0.4884	1
Rv1064c	lpqV	Possible lipoprotein LpqV	5	135.3	153.8	0.18	2029.3	2306.71	18.5	0.7081	1
Rv1065	-	hypothetical protein	9	177	166.9	-0.08	4777.8	4507.36	-10	0.8411	1
Rv1066	-	hypothetical protein	4	107.6	95.9	-0.17	1290.9	1150.23	-11.7	0.8064	1
Rv1067c	PE_PGRS19	PE-PGRS family protein PE_PGRS19	14	58.1	68.7	0.24	2440.9	2884.85	10.6	0.6756	1
Rv1068c	PE_PGRS20	PE-PGRS family protein PE_PGRS20	11	146.4	160.9	0.14	4830.4	5309	14.5	0.8023	1
Rv1069c	-	hypothetical protein	19	537	569.2	0.08	30606.9	32442.5	32.2	0.8412	1
Rv1070c	echA8	Probable enoyl-CoA hydratase EchA8 (enoyl hydrase) (unsaturated acyl-CoA hydratase) (crotonase)	7	121.6	116.7	-0.06	2554.3	2450.27	-5	0.9177	1
Rv1071c	echA9	Possible enoyl-CoA hydratase EchA9 (enoyl hydrase) (unsaturated acyl-CoA hydratase) (crotonase)	11	370.4	328.5	-0.17	12222.2	10839.9	-41.9	0.641	1
Rv1072	-	Probable conserved transmembrane protein	13	79.4	28.8	-1.46	3098.3	1125.06	-50.6	0.0066	0.49109
Rv1073	-	hypothetical protein	19	324.2	330.5	0.03	18477.9	18841.3	6.4	0.9137	1
Rv1074c	fadA3	Probable beta-ketoacyl CoA thiolase FadA3	11	465.1	685.9	0.56	15349.1	22635.4	220.8	0.4657	1
Rv1075c	-	Conserved exported protein	18	306.5	285.6	-0.1	16550.4	15422.8	-20.9	0.8639	1
Rv1076	lipU	Possible lipase LipU	17	145.7	126.6	-0.2	7432.8	6458.97	-19.1	0.7288	1
Rv1077	cbs	Probable cystathionine beta-synthase Cbs (serine sulfhydrase) (beta-thionase) (hemoprotein H-450)	22	201.7	203.5	0.01	13314.9	13428.9	1.7	0.9747	1
Rv1078	pra	Probable proline-rich antigen homolog Pra	17	116.7	61.4	-0.93	5952.6	3129.14	-55.4	0.8794	1
Rv1079	metB	Cystathionine gamma-synthase MetB (CGS) (O-succinylhomoserine [thiol]-lyase)	17	140.6	144.5	0.04	7171.9	7371.59	3.9	0.937	1
Rv1080c	greA	Probable transcription elongation factor GreA (transcript cleavage factor GreA)	7	0	0.8	0.87	0	17.42	0.8	1	1
Rv1081c	-	Probable conserved membrane protein	6	1.6	0.6	-1.44	29.2	10.79	-1	0.7439	1
Rv1082	mca	Mycothiol conjugate amidase Mca (mycothiol S-conjugate amidase)	13	161.6	131.5	-0.3	6304	5127.01	-30.2	0.6955	1
Rv1083	-	hypothetical protein	3	34.4	23.3	-0.56	309.2	209.51	-11.1	0.5409	1
Rv1084	-	hypothetical protein	19	69.8	78.4	0.17	3976.4	4469.93	8.7	0.8169	1
Rv0249c	-	Probable succinate dehydrogenase [membrane anchor subunit] (succinic dehydrogenase)	22	319.1	76.6	-2.06	21063.7	5057.65	-242.5	0	0
Rv1086	-	Short (C15) chain Z-isoprenyl diphosphate synthase (Z-FPP synthase) (Z-farnesyl diphosphate synthase) (Z-FPP synthetase) (Z-farnesyl diphosphate synthetase) (geranyltranstransferase) (farnesyl pyrophosphate synthetase)	12	2.6	0.8	-1.66	92.8	29.29	-1.8	0.1703	1
Rv1087	PE_PGRS21	PE-PGRS family protein PE_PGRS21	19	91.1	62.2	-0.55	5193.8	3542.83	-29	0.589	1
Rv1087A	-	hypothetical protein	6	578.9	799.7	0.47	10420.2	14394.8	220.8	0.496	1
Rv1088	PE9	PE family protein PE9	4	169.4	240.3	0.5	2032.7	2883.54	70.9	0.6382	1
Rv1089	PE10	PE family protein PE10	5	29	37.2	0.36	435.4	558.18	8.2	0.601	1
Rv1089A	celA2a	Probable cellulase CelA2a (endo-1,4-beta-glucanase) (endoglucanase) (carboxymethyl cellulase)	1	209.6	234.7	0.16	628.7	703.95	25.1	0.7712	1
Rv1090	celA2b	Probable cellulase CelA2b (endo-1,4-beta-glucanase) (endoglucanase) (carboxymethyl cellulase)	6	571.8	554.5	-0.04	10292.2	9981.55	-17.3	0.924	1
Rv1091	PE_PGRS22	PE-PGRS family protein PE_PGRS22	26	49.4	47	-0.07	3850.8	3667.92	-2.3	0.8677	1
Rv1092c	coaA	Probable pantothenate kinase CoaA (pantothenic acid kinase)	16	0	0	0	0	0	0	1	1
Rv1093	glyA1	Serine hydroxymethyltransferase 1 GlyA1	12	0.6	0	-0.65	20.6	0	-0.6	1	1
Rv1094	desA2	Possible acyl-[acyl-carrier protein] desaturase DesA2 (acyl-[ACP] desaturase) (stearoyl-ACP desaturase)	12	0	0	0	0	0	0	1	1
Rv1095	phoH2	Probable PHOH-like protein PhoH2 (phosphate starvation-inducible protein PSIH)	11	130	93.6	-0.47	4289.8	3090.42	-36.3	0.5415	1
Rv1096	-	Possible glycosyl hydrolase	16	57	80.1	0.49	2734.2	3845.14	23.1	0.5832	1
Rv1097c	-	Probable membrane glycine and proline rich protein	14	41.2	36.4	-0.18	1731.5	1529.88	-4.8	0.7188	1
Rv1098c	fum	Probable fumarase Fum (fumarate hydratase)	11	0	0	0	0	0	0	1	1
Rv1099c	glpX	Fructose 1,6-bisphosphatase GlpX	11	55.9	12.7	-2.13	1844.5	420.68	-43.1	0.0056	0.43271
Rv1100	-	hypothetical protein	9	77.9	71	-0.13	2104.1	1916.75	-6.9	0.7863	1
Rv1101c	-	hypothetical protein	18	421.4	479.4	0.19	22753.7	25885.5	58	0.6149	1
Rv1102c	mazF3	Toxin MazF3	7	215.7	257.1	0.25	4530.3	5398.65	41.3	0.7484	1
Rv1103c	mazE3	Possible antitoxin MazE3	6	195.4	232.3	0.25	3516.7	4181.15	36.9	0.6991	1
Rv1104	-	Possible para-nitrobenzyl esterase (fragment)	9	216.3	237.1	0.13	5841	6401.13	20.7	0.8432	1
Rv1105	-	Possible para-nitrobenzyl esterase (fragment)	11	157.2	174.2	0.15	5188.5	5749.42	17	0.8432	1
Rv1106c	-	3-beta-hydroxysteroid dehydrogenase	17	402.4	513.2	0.35	20520	26173.4	110.9	0.4875	1
Rv1107c	xseB	Probable exodeoxyribonuclease VII (small subunit) XseB (exonuclease VII small subunit)	2	149.1	154.5	0.05	894.5	926.73	5.4	0.8092	1
Rv1108c	xseA	Probable exodeoxyribonuclease VII (large subunit) XseA (exonuclease VII large subunit)	9	100.7	73	-0.46	2719.1	1970.18	-27.7	0.4809	1
Rv1109c	-	hypothetical protein	6	236	203.8	-0.21	4248.5	3668.29	-32.2	0.8056	1
Rv1110	lytB2	Probable LYTB-related protein LytB2	13	0.2	0	-0.29	8.6	0	-0.2	1	1
Rv1111c	-	hypothetical protein	22	47.8	40.5	-0.24	3152.3	2675.96	-7.2	0.6735	1
Rv1112	-	Probable GTP binding protein	8	62.4	44.9	-0.47	1497.4	1077.88	-17.5	0.4417	1
Rv1113	vapB32	Possible antitoxin VapB32	2	51.6	63.2	0.29	309.6	378.91	11.6	0.7958	1
Rv1114	vapC32	Possible toxin VapC32 Contains PIN domain	3	108.5	157.5	0.54	976.6	1417.09	48.9	0.4454	1
Rv1115	-	Possible exported protein	14	222.3	217.2	-0.03	9337.3	9121.97	-5.1	0.9528	1
Rv1116	-	Hypothetical protein	2	130.9	112.8	-0.22	785.4	676.6	-18.1	0.7016	1
Rv1116A	-	Conserved hypothetical protein (fragment)	5	197.5	165.2	-0.26	2962.8	2477.67	-32.3	0.7386	1
Rv1117	-	hypothetical protein	3	627.4	630.2	0.01	5646.9	5671.73	2.8	0.9902	1
Rv1118c	-	hypothetical protein	10	333.8	368.4	0.14	10013.8	11050.8	34.6	0.75	1
Rv1119c	-	Hypothetical protein	3	20.7	31.6	0.61	186.2	284.18	10.9	0.727	1
Rv1120c	-	hypothetical protein	4	53.3	41.1	-0.38	640	492.71	-12.3	0.7083	1
Rv1121	zwf1	Probable glucose-6-phosphate 1-dehydrogenase Zwf1 (G6PD)	23	61.9	74	0.26	4268.4	5107.64	12.2	0.6306	1
Rv1122	gnd2	Probable 6-phosphogluconate dehydrogenase,decarboxylating Gnd2	11	0	0	0	0	0	0	1	1
Rv1123c	bpoB	Possible peroxidase BpoB (non-haem peroxidase)	7	190.3	199.2	0.07	3995.3	4182.89	8.9	0.8636	1
Rv1124	ephC	Probable epoxide hydrolase EphC (epoxide hydratase)	12	66.4	72.4	0.12	2389.9	2605.73	6	0.8613	1
Rv1125	-	hypothetical protein	21	67	63.6	-0.07	4220	4008.88	-3.4	0.9373	1
Rv1126c	-	hypothetical protein	8	3.2	3	-0.1	77.8	72.53	-0.2	0.9502	1
Rv1127c	ppdK	Probable pyruvate, phosphate dikinase PpdK	18	4	5.5	0.46	216	296.8	1.5	0.6541	1
Rv1128c	-	hypothetical protein	27	27.6	29.5	0.1	2234.2	2390.62	1.9	0.8754	1
Rv1129c	-	Probable transcriptional regulator protein	22	17.3	6	-1.51	1139.7	398.95	-11.2	0.0172	1
Rv1130	prpD	Possible methylcitrate dehydratase PrpD	24	23.2	5.7	-2.03	1674	409.56	-17.6	0	0
Rv1131	prpC	Probable methylcitrate synthase PrpC	14	12.9	3.9	-1.73	543.5	163.8	-9	0.0039	0.30726
Rv1132	-	hypothetical protein	25	81.3	97.5	0.26	6096.1	7312.73	16.2	0.6211	1
Rv1133c	metE	Probable 5-methyltetrahydropteroyltriglutamate--homocysteine methyltransferase MetE (methionine synthase, vitamin-B12 independent isozyme)	31	0	0	0	0	0	0	1	1
Rv1134	-	Hypothetical protein	4	142.5	174.1	0.29	1709.5	2089.16	31.6	0.7373	1
Rv1135A	-	Possible acetyl-CoA acetyltransferase (acetoacetyl-CoA thiolase)	6	130.5	139.1	0.09	2348.5	2503.39	8.6	0.8898	1
Rv1135c	PPE16	PPE family protein PPE16	24	134.5	146	0.12	9686.6	10510.4	11.4	0.7821	1
Rv1136	-	Possible enoyl-CoA hydratase	2	132	94.8	-0.48	792.1	569.02	-37.2	0.5095	1
Rv1137c	-	Hypothetical protein	2	70.8	87	0.3	424.6	521.82	16.2	0.7313	1
Rv1138c	-	Possible oxidoreductase	13	134.2	142.1	0.08	5232.3	5542.11	7.9	0.9018	1
Rv1139c	-	hypothetical protein	9	134.9	150.5	0.16	3642.6	4062.65	15.6	0.8631	1
Rv1140	-	Probable integral membrane protein	10	36.2	45.3	0.32	1085.6	1359.32	9.1	0.6392	1
Rv1141c	echA11	Probable enoyl-CoA hydratase EchA11 (enoyl hydrase) (unsaturated acyl-CoA hydratase) (crotonase)	13	141.1	131.9	-0.1	5503.3	5144.4	-9.2	0.891	1
Rv1142c	echA10	Probable enoyl-CoA hydratase EchA10 (enoyl hydrase) (unsaturated acyl-CoA hydratase) (crotonase)	7	281.7	274.7	-0.04	5915.8	5767.79	-7	0.9681	1
Rv1143	mcr	Probable alpha-methylacyl-CoA racemase Mcr (2-methylacyl-CoA racemase) (2-arylpropionyl-CoA epimerase )	15	603.1	639	0.08	27141.4	28755.7	35.9	0.8556	1
Rv1144	-	Probable short-chain type dehydrogenase/reductase	10	302.5	261.8	-0.21	9075.3	7853.06	-40.7	0.6965	1
Rv1145	mmpL13a	Probable conserved transmembrane transport protein MmpL13a	10	158.5	175	0.14	4754.6	5250.73	16.5	0.8047	1
Rv1146	mmpL13b	Probable conserved transmembrane transport protein MmpL13b	21	333.8	325	-0.04	21032.1	20476.6	-8.8	0.908	1
Rv1147	-	hypothetical protein	9	154.6	146.4	-0.08	4173.3	3952.38	-8.2	0.8568	1
Rv1148c	-	hypothetical protein	19	229.5	236	0.04	13082.4	13450.9	6.5	0.9346	1
Rv1149	-	Possible transposase	5	119.7	99	-0.27	1794.8	1484.69	-20.7	0.6596	1
Rv1151c	-	Transcriptional regulatory protein	9	334.7	315.3	-0.09	9036.9	8513.59	-19.4	0.884	1
Rv1152	-	Probable transcriptional regulatory protein	5	193.9	207.9	0.1	2908.3	3119.09	14.1	0.8747	1
Rv1153c	omt	Probable O-methyltransferase Omt	18	230.6	247.1	0.1	12453.7	13341.7	16.4	0.8261	1
Rv1154c	-	Hypothetical protein	14	230.8	222.3	-0.05	9694.7	9336.72	-8.5	0.8996	1
Rv1155	-	Possible pyridoxamine 5'-phosphate oxidase (PNP/PMP oxidase) (pyridoxinephosphate oxidase) (PNPOX) (pyridoxine 5'-phosphate oxidase)	10	220.1	224.1	0.03	6603.3	6721.94	4	0.9622	1
Rv1156	-	hypothetical protein	12	196.2	185.8	-0.08	7062.1	6687.46	-10.4	0.916	1
Rv1157c	-	Conserved ala-, pro-rich protein	8	127.1	96.4	-0.4	3049.4	2312.79	-30.7	0.5329	1
Rv1158c	-	Conserved hypothetical ala-, pro-rich protein	11	67.1	81	0.27	2214.6	2671.69	13.9	0.7573	1
Rv1159	pimE	Mannosyltransferase PimE	25	14.6	5.9	-1.31	1092.1	440.21	-8.7	0.2341	1
Rv1159A	-	hypothetical protein	11	62.4	44.7	-0.48	2058.3	1474.53	-17.7	0.8505	1
Rv1160	mutT2	Probable mutator protein MutT2 (7,8-dihydro-8-oxoguanine-triphosphatase) (8-oxo-dGTPase)	4	40.1	46.9	0.23	480.8	562.23	6.8	0.8082	1
Rv1161	narG	Respiratory nitrate reductase (alpha chain) NarG	66	139.9	139.8	0	27700	27676.3	-0.1	0.9967	1
Rv1162	narH	Probable respiratory nitrate reductase (beta chain) NarH	34	265.3	254.8	-0.06	27056	25986.6	-10.5	0.8351	1
Rv1163	narJ	Probable respiratory nitrate reductase (delta chain) NarJ	13	180.3	167.3	-0.11	7033.5	6524.98	-13	0.8233	1
Rv1164	narI	Probable respiratory nitrate reductase (gamma chain) NarI	18	144.5	138.8	-0.06	7804.6	7494.59	-5.7	0.8758	1
Rv1165	typA	Possible GTP-binding translation elongation factor TypA (tyrosine phosphorylated protein A) (GTP-binding protein)	15	280.4	247.2	-0.18	12617.3	11123.6	-33.2	0.7182	1
Rv1166	lpqW	Probable conserved lipoprotein LpqW	22	0	0	0	0	0	0	1	1
Rv1167c	-	Probable transcriptional regulatory protein	9	27.1	40.3	0.58	730.7	1088.8	13.3	0.3502	1
Rv1168c	PPE17	PPE family protein PPE17	14	236	261.3	0.15	9913.9	10973	25.2	0.8144	1
Rv1169c	lipX	PE family protein Possible lipase LipX	3	243.2	227.6	-0.1	2188.8	2048.4	-15.6	0.8984	1
Rv1170	mshB	N-acetyl-1-D-myo-inosityl-2-amino-2-deoxy-alpha- D-glucopyranoside deacetylase MshB (GlcNAc-Ins deacetylase)	11	181.1	127.3	-0.51	5975.1	4200.29	-53.8	0.3647	1
Rv1171	-	hypothetical protein	5	140.4	152.3	0.12	2105.7	2283.99	11.9	0.914	1
Rv1172c	PE12	PE family protein PE12	15	134	139.2	0.06	6028.5	6265.62	5.3	0.9374	1
Rv1173	fbiC	Probable F420 biosynthesis protein FbiC	38	84.1	93.2	0.15	9583.3	10620.7	9.1	0.7127	1
Rv1174c	TB8.4	Low molecular weight T-cell antigen TB8.4	7	596.8	536.8	-0.15	12532.5	11273.2	-60	0.8206	1
Rv1175c	fadH	Probable NADPH dependent 2,4-dienoyl-CoA reductase FadH (2,4-dienoyl coenzyme A reductase) (4-enoyl-CoA reductase)	23	156.2	167.3	0.1	10776.5	11541.7	11.1	0.8531	1
Rv1176c	-	hypothetical protein	13	159.1	174.6	0.13	6205.4	6809.78	15.5	0.8199	1
Rv1177	fdxC	Probable ferredoxin FdxC	6	0	0	0	0	0	0	1	1
Rv1178	-	Probable aminotransferase	20	84	96.9	0.21	5039.7	5813.41	12.9	0.5958	1
Rv1179c	-	hypothetical protein	37	155.4	142.2	-0.13	17253.2	15789.3	-13.2	0.7301	1
Rv1180	pks3	Probable polyketide beta-ketoacyl synthase Pks3	23	87.5	137.5	0.65	6035.3	9485.23	50	0.1193	1
Rv1181	pks4	Probable polyketide beta-ketoacyl synthase Pks4	63	89.8	143.9	0.68	16975.3	27192.2	54.1	0.0011	0.1105
Rv1182	papA3	Probable conserved polyketide synthase associated protein PapA3	38	91.2	144.9	0.67	10392.9	16513.5	53.7	0.0221	1
Rv1019	-	Probable transcriptional regulatory protein (probably TetR-family)	7	152.4	46.7	-1.71	3200.3	981.34	-105.7	0	0
Rv1184c	-	Possible exported protein	21	149.6	299.1	1	9426.9	18845.1	149.5	0.0255	1
Rv1185c	fadD21	Probable fatty-acid-AMP ligase FadD21 (fatty-acid-AMP synthetase) (fatty-acid-AMP synthase)	28	318.1	515.7	0.7	26724.2	43318.1	197.5	0.0084	0.58192
Rv1186c	-	hypothetical protein	18	34.8	33	-0.07	1877.9	1783.32	-1.8	0.862	1
Rv1187	rocA	Probable pyrroline-5-carboxylate dehydrogenase RocA	22	20.7	15.8	-0.39	1363	1040.43	-4.9	0.4933	1
Rv1188	-	Probable proline dehydrogenase	21	50.9	56.7	0.16	3204	3574.36	5.9	0.8631	1
Rv1189	sigI	Possible alternative RNA polymerase sigma factor SigI	6	57.4	51.3	-0.16	1032.3	922.99	-6.1	0.8645	1
Rv1190	-	hypothetical protein	9	84.2	71.2	-0.24	2274.4	1922.61	-13	0.7824	1
Rv1191	-	hypothetical protein	8	169.8	184.3	0.12	4074.5	4423.28	14.5	0.8752	1
Rv1192	-	hypothetical protein	13	103.3	91	-0.18	4030.4	3550.57	-12.3	0.7298	1
Rv1193	fadD36	Probable fatty-acid-CoA ligase FadD36 (fatty-acid-CoA synthetase) (fatty-acid-CoA synthase)	18	37	18.2	-1.02	1996.3	983.18	-18.8	0.1782	1
Rv1194c	-	hypothetical protein	16	197.8	172.6	-0.2	9495.6	8286.5	-25.2	0.7335	1
Rv1195	PE13	PE family protein PE13	5	540.8	546.3	0.01	8111.5	8194.07	5.5	0.9801	1
Rv1196	PPE18	PPE family protein PPE18	7	381.4	272.3	-0.49	8010	5717.49	-109.2	0.3531	1
Rv1197	esxK	ESAT-6 like protein EsxK (ESAT-6 like protein 3)	2	587.5	665.4	0.18	3524.8	3992.35	77.9	0.7943	1
Rv1198	esxL	Putative ESAT-6 like protein EsxL (ESAT-6 like protein 4)	3	92	90.5	-0.02	828	814.8	-1.5	0.9752	1
Rv1199c	-	Possible transposase	15	130.3	137.6	0.08	5864.3	6190.42	7.2	0.8354	1
Rv1200	-	Probable conserved integral membrane transport protein	24	211.8	218.6	0.05	15249.3	15740.5	6.8	0.9003	1
Rv1201c	dapD	Tetrahydrodipicolinate N-succinyltransferase DapD	10	0	0	0	0	0	0	1	1
Rv1202	dapE	Probable succinyl-diaminopimelate desuccinylase DapE	15	0	0	0	0	0	0	1	1
Rv1203c	-	Hypothetical protein	6	37.4	39.1	0.07	672.4	704.28	1.8	0.9217	1
Rv1204c	-	hypothetical protein	16	208.5	187.6	-0.15	10006	9004.19	-20.9	0.6509	1
Rv1205	-	hypothetical protein	12	148.5	202.9	0.45	5345.5	7303.68	54.4	0.3919	1
Rv1206	fadD6	Probable fatty-acid-CoA ligase FadD6 (fatty-acid-CoA synthetase) (fatty-acid-CoA synthase)	29	49.2	76.4	0.64	4279.2	6648.52	27.2	0.1135	1
Rv1207	folP2	Dihydropteroate synthase 2 FolP2 (DHPS 2) (dihydropteroate pyrophosphorylase 2)	10	123.7	71	-0.8	3710	2128.52	-52.7	0.1836	1
Rv1208	gpgS	Probable glucosyl-3-phosphoglycerate synthase GpgS	12	5	2.6	-0.96	180	92.85	-2.4	0.3574	1
Rv1209	-	hypothetical protein	4	175.4	146.5	-0.26	2104.3	1758.54	-28.8	0.7236	1
Rv1210	tagA	Probable DNA-3-methyladenine glycosylase I TagA (tag I) (3-methyladenine-DNA glycosylase I, constitutive) (DNA-3-methyladenine glycosidase I)	11	207.4	177.5	-0.22	6843.9	5858.45	-29.9	0.7044	1
Rv1211	-	hypothetical protein	2	0	0	0	0	0	0	1	1
Rv1212c	glgA	Putative glycosyl transferase GlgA	27	209	262.2	0.33	16926	21239.8	53.3	0.4421	1
Rv1213	glgC	Glucose-1-phosphate adenylyltransferase GlgC (ADP-glucose synthase) (ADP-glucose pyrophosphorylase)	27	316.8	247.5	-0.36	25659.4	20047.4	-69.3	0.4007	1
Rv1214c	PE14	PE family protein PE14	5	46.3	69.6	0.59	694.9	1043.65	23.2	0.3416	1
Rv1215c	-	hypothetical protein	23	110.9	125	0.17	7654.5	8625.1	14.1	0.7527	1
Rv1216c	-	Probable conserved integral membrane protein	15	143.6	195.9	0.45	6462.7	8815.85	52.3	0.4009	1
Rv1217c	-	Probable tetronasin-transport integral membrane protein ABC transporter	18	59.9	66.7	0.15	3235.4	3600.73	6.8	0.7889	1
Rv1218c	-	Probable tetronasin-transport ATP-binding protein ABC transporter	6	189.6	204.3	0.11	3413.6	3677.47	14.7	0.8838	1
Rv1219c	-	Probable transcriptional regulatory protein	10	105	127.8	0.28	3148.8	3832.77	22.8	0.5534	1
Rv1220c	-	Probable methyltransferase	10	194.4	201.4	0.05	5832.6	6041.65	7	0.9384	1
Rv1221	sigE	Alternative RNA polymerase sigma factor SigE	16	55.1	73.9	0.43	2642.5	3549.54	18.9	0.6389	1
Rv1222	rseA	Anti-sigma factor RseA	2	462.1	213.9	-1.11	2772.5	1283.47	-248.2	0.4126	1
Rv1223	htrA	Probable serine protease HtrA (DEGP protein)	17	0	0	0	0	0	0	1	1
Rv1224	tatB	Probable protein TatB	5	0	0	0	0	0	0	1	1
Rv1225c	-	hypothetical protein	6	286.4	263.8	-0.12	5154.5	4748.94	-22.5	0.7936	1
Rv1226c	-	Probable transmembrane protein	15	91.6	110.2	0.27	4122.1	4960.63	18.6	0.6324	1
Rv1227c	-	Probable transmembrane protein	6	71.6	154.1	1.11	1288.3	2773.24	82.5	0.2462	1
Rv1228	lpqX	Probable lipoprotein LpqX	8	475.7	502.7	0.08	11417.7	12063.9	26.9	0.8823	1
Rv1229c	mrp	Probable Mrp-related protein Mrp	14	0	0	0	0	0	0	1	1
Rv1230c	-	Possible membrane protein	20	149.5	128.2	-0.22	8970.2	7689.08	-21.4	0.6827	1
Rv1231c	-	Probable membrane protein	7	201	234	0.22	4221	4914.01	33	0.7325	1
Rv1232c	-	hypothetical protein	8	218.3	210.7	-0.05	5239.5	5057.97	-7.6	0.9334	1
Rv1233c	-	hypothetical protein	18	168.9	193.7	0.2	9118.1	10458.6	24.8	0.7919	1
Rv1234	-	Probable transmembrane protein	8	184.9	194	0.07	4436.9	4656.74	9.2	0.9338	1
Rv1235	lpqY	Probable sugar-binding lipoprotein LpqY	28	58.4	58.6	0	4909.6	4918.58	0.1	0.9968	1
Rv1236	sugA	Probable sugar-transport integral membrane protein ABC transporter SugA	18	105.3	115.5	0.13	5684	6238.47	10.3	0.7995	1
Rv1237	sugB	Probable sugar-transport integral membrane protein ABC transporter SugB	11	52.7	69	0.39	1738.5	2277.3	16.3	0.6745	1
Rv1238	sugC	Probable sugar-transport ATP-binding protein ABC transporter SugC	24	82.3	90.1	0.13	5927.5	6486.28	7.8	0.8426	1
Rv1239c	corA	Possible magnesium and cobalt transport transmembrane protein CorA	23	109.7	82.8	-0.41	7569.2	5715.92	-26.9	0.4404	1
Rv1240	mdh	Probable malate dehydrogenase Mdh	3	0	0	0	0	0	0	1	1
Rv1241	vapB33	Possible antitoxin VapB33	1	40.1	53.1	0.4	120.4	159.42	13	0.4949	1
Rv1242	vapC33	Possible toxin VapC33 Contains PIN domain	9	115.8	104.8	-0.14	3126.1	2829.33	-11	0.7709	1
Rv1243c	PE_PGRS23	PE-PGRS family protein PE_PGRS23	15	181	155.2	-0.22	8145.9	6982.89	-25.8	0.6695	1
Rv1244	lpqZ	Probable lipoprotein LpqZ	8	91.3	95.8	0.07	2190.6	2299.34	4.5	0.9522	1
Rv1245c	-	Probable short-chain type dehydrogenase/reductase	13	133.2	137.7	0.05	5194.4	5369.47	4.5	0.9252	1
Rv1246c	relE	Toxin RelE	7	207	230.7	0.16	4347.2	4844.4	23.7	0.7428	1
Rv1247c	relB	Antitoxin RelB	4	69.1	77.6	0.17	828.7	931.21	8.5	0.7835	1
Rv1248c	-	Multifunctional alpha-ketoglutarate metabolic enzyme	41	0.3	0.2	-1.17	41.7	18.5	-0.2	0.4954	1
Rv1249c	-	Possible membrane protein	11	317.9	375.2	0.24	10489.8	12380.9	57.3	0.7498	1
Rv1250	-	Probable drug-transport integral membrane protein	26	115.9	119.3	0.04	9037.6	9308.06	3.5	0.8911	1
Rv1251c	-	hypothetical protein	53	113.7	104.3	-0.12	18083.3	16590.6	-9.4	0.7647	1
Rv1252c	lprE	Probable lipoprotein LprE	7	279.5	296.1	0.08	5869.6	6218.23	16.6	0.8294	1
Rv1253	deaD	Probable cold-shock DeaD-box protein A homolog DeaD (ATP-dependent RNA helicase dead homolog)	32	120.2	142.2	0.24	11535	13650.4	22	0.7233	1
Rv1254	-	Probable acyltransferase	26	5.7	10.4	0.86	444.8	808.51	4.7	0.7438	1
Rv1255c	-	Probable transcriptional regulatory protein	8	120.4	129.1	0.1	2890.2	3098.43	8.7	0.88	1
Rv1256c	cyp130	Probable cytochrome P450 130 Cyp130	14	182	182.6	0	7645.9	7668.76	0.5	0.9933	1
Rv1257c	-	Probable oxidoreductase	15	85.4	86.8	0.02	3842.2	3905.78	1.4	0.9686	1
Rv1258c	-	Probable conserved integral membrane transport protein	21	221.4	210.2	-0.07	13948.8	13245.4	-11.2	0.8711	1
Rv1259	udgB	Probable uracil DNA glycosylase, UdgB	11	36.1	30.1	-0.26	1191.7	992.53	-6	0.5254	1
Rv1260	-	Probable oxidoreductase	24	73.8	75.3	0.03	5312	5421.62	1.5	0.9625	1
Rv1261c	-	hypothetical protein	10	73.1	86.4	0.24	2192	2592.66	13.4	0.6945	1
Rv1262c	-	Hypothetical hit-like protein	4	68.2	69.2	0.02	818.4	830.61	1	0.9618	1
Rv1263	amiB2	Probable amidase AmiB2 (aminohydrolase)	21	95.7	98.1	0.03	6031.5	6177.44	2.3	0.9394	1
Rv1264	-	Adenylyl cyclase (ATP pyrophosphate-lyase) (adenylate cyclase)	13	202.5	188.6	-0.1	7895.7	7356.65	-13.8	0.8402	1
Rv1265	-	hypothetical protein	11	28.5	38.6	0.44	940.3	1273.5	10.1	0.6893	1
Rv1266c	pknH	Probable transmembrane serine/threonine-protein kinase H PknH (protein kinase H) (STPK H)	26	191.6	186.2	-0.04	14941	14525.3	-5.3	0.9139	1
Rv1267c	embR	Probable transcriptional regulatory protein EmbR	19	97.9	94.8	-0.05	5582.9	5403.25	-3.2	0.9408	1
Rv1268c	-	Hypothetical protein	11	401.5	371.5	-0.11	13249.8	12259.9	-30	0.8805	1
Rv1269c	-	Conserved probable secreted protein	7	83.7	89.8	0.1	1757.3	1885.66	6.1	0.845	1
Rv1270c	lprA	Possible lipoprotein LprA	10	119.7	136.2	0.19	3591	4087.43	16.5	0.863	1
Rv1271c	-	Conserved hypothetical secreted protein	5	141.1	144.6	0.03	2117.1	2168.36	3.4	0.9558	1
Rv1272c	-	Probable drugs-transport transmembrane ATP-binding protein ABC transporter	28	0.2	5	4.34	20.6	417.09	4.7	0.0224	1
Rv1273c	-	Probable drugs-transport transmembrane ATP-binding protein ABC transporter	29	0.3	3.3	3.4	26.8	283.95	3	0.0006	0.06516
Rv1274	lprB	Possible lipoprotein LprB	3	0	0	0	0	0	0	1	1
Rv1275	lprC	Possible lipoprotein LprC	6	0	0	0	0	0	0	1	1
Rv1276c	-	hypothetical protein	6	23.9	29.3	0.3	430.2	528.12	5.4	0.7562	1
Rv1277	-	hypothetical protein	19	94.9	85	-0.16	5408	4847.55	-9.8	0.6648	1
Rv1278	-	Hypothetical protein	24	42.3	38.6	-0.13	3044.2	2780.11	-3.7	0.7457	1
Rv1279	-	Probable dehydrogenase FAD flavoprotein GMC oxidoreductase	25	192.2	149.2	-0.37	14416.8	11188.2	-43	0.4301	1
Rv1280c	oppA	Probable periplasmic oligopeptide-binding lipoprotein OppA	25	68.5	77.9	0.19	5136.9	5842.69	9.4	0.5186	1
Rv1281c	oppD	Probable oligopeptide-transport ATP-binding protein ABC transporter OppD	25	31.9	29.8	-0.1	2393.4	2237.32	-2.1	0.9079	1
Rv1282c	oppC	Probable oligopeptide-transport integral membrane protein ABC transporter OppC	15	40.5	42.1	0.05	1824.5	1893.52	1.5	0.9369	1
Rv1283c	oppB	Probable oligopeptide-transport integral membrane protein ABC transporter OppB	17	45.7	69.2	0.6	2330.4	3528.22	23.5	0.4462	1
Rv1284	canA	Beta-carbonic anhydrase	4	12.7	9.5	-0.43	152.7	113.52	-3.3	0.6583	1
Rv1285	cysD	Probable sulfate adenylyltransferase subunit 2 CysD	9	0	0	0	0	0	0	1	1
Rv1286	cysN	Probable bifunctional enzyme CysN/CysC: sulfate adenyltransferase (subunit 1) + adenylylsulfate kinase	27	5.6	4.9	-0.19	451.9	395.71	-0.7	0.7954	1
Rv1287	-	hypothetical protein	10	62	83.2	0.42	1861.4	2496.12	21.2	0.56	1
Rv1288	-	hypothetical protein	32	297.8	288.1	-0.05	28591.7	27656.7	-9.7	0.8395	1
Rv1289	-	hypothetical protein	10	97.6	102.8	0.07	2928.6	3083.76	5.2	0.9034	1
Rv1290A	-	Hypothetical protein	7	59.1	53.1	-0.15	1240.7	1115.67	-6	0.8181	1
Rv1290c	-	hypothetical protein	32	269.4	269.5	0	25861.1	25872.6	0.1	0.9983	1
Rv1291c	-	Conserved hypothetical secreted protein	2	17.4	25.9	0.57	104.6	155.17	8.4	0.5104	1
Rv1292	argS	Probable arginyl-tRNA synthetase ArgS (ARGRS) (arginine--tRNA ligase)	33	0	0	0	0	0	0	1	1
Rv1293	lysA	Diaminopimelate decarboxylase LysA (DAP decarboxylase)	24	0	0	0	0	0	0	1	1
Rv1294	thrA	Probable homoserine dehydrogenase ThrA	20	0	0	0	0	0	0	1	1
Rv1295	thrC	Threonine synthase ThrC (ts)	17	0	0	0	0	0	0	1	1
Rv1296	thrB	Probable homoserine kinase ThrB	14	0	0	0	0	0	0	1	1
Rv1297	rho	Probable transcription termination factor Rho homolog	17	0	0	0	0	0	0	1	1
Rv1298	rpmE	50S ribosomal protein L31 RpmE	6	0	0	0	0	0	0	1	1
Rv1299	prfA	Probable peptide chain release factor 1 PrfA (RF-1)	14	0	0	0	0	0	0	1	1
Rv1300	hemK	Probable HemK protein homolog HemK	14	0.8	0.4	-1.02	35.4	17.42	-0.4	0.6158	1
Rv1301	-	hypothetical protein	10	0	0	0	0	0	0	1	1
Rv1302	rfe	Probable undecapaprenyl-phosphate alpha-N-acetylglucosaminyltransferase Rfe (UDP-GlcNAc transferase)	16	0	0	0	0	0	0	1	1
Rv1303	-	hypothetical protein	4	39.3	32.7	-0.26	471.3	392.29	-6.6	0.7599	1
Rv1304	atpB	Probable ATP synthase a chain AtpB (protein 6)	10	0	0	0	0	0	0	1	1
Rv1305	atpE	Probable ATP synthase C chain AtpE (lipid-binding protein) (dicyclohexylcarbodiimide-binding protein)	6	0	0	0	0	0	0	1	1
Rv1306	atpF	Probable ATP synthase B chain AtpF	3	0	0	0	0	0	0	1	1
Rv1307	atpH	Probable ATP synthase delta chain AtpH	15	0	0	0	0	0	0	1	1
Rv1308	atpA	Probable ATP synthase alpha chain AtpA	21	0	0	0	0	0	0	1	1
Rv1309	atpG	Probable ATP synthase gamma chain AtpG	16	0	0	0	0	0	0	1	1
Rv1310	atpD	Probable ATP synthase beta chain AtpD	18	0	0	0	0	0	0	1	1
Rv1311	atpC	Probable ATP synthase epsilon chain AtpC	1	0	0	0	0	0	0	1	1
Rv1312	-	Conserved hypothetical secreted protein	8	6.7	5.9	-0.18	161.2	142.3	-0.8	0.8463	1
Rv1313c	-	Possible transposase	15	160.4	170.1	0.08	7219.5	7654.1	9.7	0.8986	1
Rv1314c	-	hypothetical protein	12	214.7	168.8	-0.35	7729	6077	-45.9	0.7195	1
Rv1315	murA	Probable UDP-N-acetylglucosamine 1-carboxyvinyltransferase MurA	13	0	0	0	0	0	0	1	1
Rv1316c	ogt	Methylated-DNA--protein-cysteine methyltransferase Ogt (6-O-methylguanine-DNA methyltransferase) (O-6-methylguanine-DNA-alkyltransferase)	7	277.9	298.2	0.1	5835.1	6261.16	20.3	0.8939	1
Rv1317c	alkA	Probable bifunctional regulatory protein and DNA repair enzyme AlkA (regulatory protein of adaptative response) (methylphosphotriester-DNA--protein-cysteine S-methyltransferase)	10	157.9	145.2	-0.12	4737.9	4354.66	-12.8	0.8126	1
Rv1318c	-	Possible adenylate cyclase (ATP pyrophosphate-lyase) (adenylyl cyclase)	17	299.2	297.2	-0.01	15258.5	15155.5	-2	0.9821	1
Rv1319c	-	Possible adenylate cyclase (ATP pyrophosphate-lyase) (adenylyl cyclase)	28	316.3	302.4	-0.06	26571.1	25403.5	-13.9	0.8289	1
Rv1320c	-	Possible adenylate cyclase (ATP pyrophosphate-lyase) (adenylyl cyclase)	27	315.1	376	0.26	25520.7	30456.7	60.9	0.4785	1
Rv1321	-	hypothetical protein	9	232.6	255.5	0.14	6279.7	6898.52	22.9	0.7445	1
Rv1322	-	hypothetical protein	5	177.2	200.1	0.17	2658.3	3000.83	22.8	0.7266	1
Rv1322A	-	hypothetical protein	6	91.5	82	-0.16	1646.8	1475.83	-9.5	0.8493	1
Rv1323	fadA4	Probable acetyl-CoA acetyltransferase FadA4 (acetoacetyl-CoA thiolase)	12	214.5	239.5	0.16	7722.2	8623.54	25	0.7038	1
Rv1324	-	Possible thioredoxin	5	32.8	25.3	-0.38	491.7	378.96	-7.5	0.5708	1
Rv1325c	PE_PGRS24	PE-PGRS family protein PE_PGRS24	8	55.3	40.6	-0.45	1327.6	975.06	-14.7	0.5873	1
Rv1326c	glgB	1,4-alpha-glucan branching enzyme GlgB (glycogen branching enzyme)	41	0	0	0	0	0	0	1	1
Rv1327c	glgE	Probable glucanase GlgE	35	0	0	0	0	0	0	1	1
Rv1328	glgP	Probable glycogen phosphorylase GlgP	40	31	57.2	0.88	3717	6863.62	26.2	0.0239	1
Rv1329c	dinG	Probable ATP-dependent helicase DinG	23	95.3	102.6	0.11	6575.6	7079.06	7.3	0.867	1
Rv1330c	pncB1	Nicotinic acid phosphoribosyltransferase PncB1	23	75	64.7	-0.21	5172.6	4462.03	-10.3	0.6453	1
Rv1331	-	hypothetical protein	5	156.1	144.3	-0.11	2341.6	2164.15	-11.8	0.8063	1
Rv1332	-	Probable transcriptional regulatory protein	6	49.3	24.2	-1.03	888.2	436.19	-25.1	0.2618	1
Rv1333	-	Probable hydrolase	10	61.3	33.3	-0.88	1839.8	999.53	-28	0.2603	1
Rv1334	mec	Possible hydrolase	10	170.9	196.6	0.2	5125.7	5899.24	25.8	0.8107	1
Rv1335	cysO	Sulfur carrier protein CysO	4	386.1	199.5	-0.95	4633.3	2393.97	-186.6	0.0551	1
Rv1336	cysM	Cysteine synthase B CysM (CSASE B) (O-phosphoserine sulfhydrylase B) (O-phosphoserine (thiol)-lyase B)	16	241.5	113	-1.1	11594.2	5425.01	-128.5	0.0243	1
Rv1337	-	Probable integral membrane protein	12	213.7	65.9	-1.7	7694.2	2373.8	-147.8	0.0001	0.01182
Rv1338	murI	Probable glutamate racemase MurI	16	0	0	0	0	0	0	1	1
Rv1339	-	hypothetical protein	16	1.2	0.2	-2.45	58.9	10.79	-1	0.1518	1
Rv1340	rphA	Probable ribonuclease RphA (RNase PH) (tRNA nucleotidyltransferase)	13	0.5	0.5	-0.03	18.9	18.5	0	1	1
Rv1341	-	hypothetical protein	5	68.4	38.7	-0.82	1026.4	580.68	-29.7	0.4128	1
Rv1342c	-	hypothetical protein	5	0.7	0	-0.75	10.3	0	-0.7	1	1
Rv1343c	lprD	Probable conserved lipoprotein LprD	11	1.4	0.9	-0.7	45.7	28.21	-0.5	0.6711	1
Rv1344	mbtL	Acyl carrier protein (ACP) MbtL	8	370.3	230.8	-0.68	8886.5	5538.31	-139.5	0.226	1
Rv1345	mbtM	Probable fatty acyl-AMP ligase MbtM	23	177.5	132.8	-0.42	12245.9	9162.61	-44.7	0.3581	1
Rv1346	mbtN	Acyl-CoA dehydrogenase MbtN	13	42.7	38.2	-0.16	1667	1491.5	-4.5	0.7336	1
Rv1347c	mbtK	Lysine N-acetyltransferase MbtK	13	32.9	29.1	-0.18	1283.2	1136.36	-3.8	0.8124	1
Rv1348	irtA	Iron-regulated transporter IrtA	37	5.7	2.4	-1.23	635.2	271.58	-3.3	0.1946	1
Rv1349	irtB	Iron-regulated transporter IrtB	17	0.5	0.3	-0.62	26.8	17.42	-0.2	1	1
Rv1350	fabG2	Probable 3-oxoacyl-[acyl-carrier protein] reductase FabG2 (3-ketoacyl-acyl carrier protein reductase)	12	50.1	53.8	0.1	1804.4	1937.28	3.7	0.8478	1
Rv1351	-	Hypothetical protein	10	66.1	68.2	0.05	1982.5	2046.55	2.1	0.9524	1
Rv1352	-	hypothetical protein	5	228.9	196.9	-0.22	3433.3	2953.04	-32	0.7589	1
Rv1353c	-	Probable transcriptional regulatory protein	12	47.2	52.9	0.17	1698.1	1904.51	5.7	0.8041	1
Rv1354c	-	hypothetical protein	40	55.6	69.6	0.32	6674.6	8353.22	14	0.526	1
Rv1355c	moeY	Possible molybdopterin biosynthesis protein MoeY	36	32.5	35.5	0.12	3512.1	3829.72	2.9	0.8101	1
Rv1356c	-	Hypothetical protein	25	58.5	61.8	0.08	4390.7	4634.57	3.3	0.8649	1
Rv1357c	-	hypothetical protein	12	88.3	92.3	0.06	3179.7	3321.66	3.9	0.8849	1
Rv1358	-	Probable transcriptional regulatory protein	66	132.1	133.9	0.02	26149.6	26512.9	1.8	0.9534	1
Rv1359	-	Probable transcriptional regulatory protein	17	117.5	114.8	-0.03	5992.1	5854.84	-2.7	0.9606	1
Rv1360	-	Probable oxidoreductase	12	322.4	330	0.03	11604.8	11880.4	7.7	0.9289	1
Rv1361c	PPE19	PPE family protein PPE19	10	161.8	173.4	0.1	4854.7	5201.32	11.6	0.839	1
Rv1362c	-	Possible membrane protein	13	131.5	158.5	0.27	5128.5	6183.08	27	0.5916	1
Rv1363c	-	Possible membrane protein	6	127.2	113.2	-0.17	2290.4	2037.19	-14.1	0.79	1
Rv1364c	-	Possible sigma factor regulatory protein	31	74.3	68.4	-0.12	6912.8	6357.02	-6	0.8178	1
Rv1365c	rsfA	Anti-anti-sigma factor RsfA (anti-sigma factor antagonist) (regulator of sigma F A)	5	97.6	101.2	0.05	1463.7	1517.85	3.6	0.9281	1
Rv1366	-	Hypothetical protein	17	132.7	109.6	-0.28	6766.4	5589.3	-23.1	0.6914	1
Rv1366A	-	hypothetical protein	5	342.4	298.5	-0.2	5135.6	4477.28	-43.9	0.7459	1
Rv1367c	-	hypothetical protein	13	191.8	211.7	0.14	7481.9	8256.33	19.9	0.7292	1
Rv1368	lprF	Probable conserved lipoprotein LprF	7	278.4	331.3	0.25	5847.4	6958.24	52.9	0.5342	1
Rv1369c	-	Probable transposase	23	162.2	172.6	0.09	11194.5	11908.6	10.3	0.7948	1
Rv1370c	-	Putative transposase for insertion sequence element IS6110 (fragment)	4	150	159.6	0.09	1800.2	1915.13	9.6	0.892	1
Rv1371	-	Probable conserved membrane protein	28	33.2	28.6	-0.22	2790.4	2402.21	-4.6	0.7034	1
Rv1372	-	hypothetical protein	18	83.8	88.4	0.08	4522.8	4773.48	4.6	0.9003	1
Rv1373	-	Glycolipid sulfotransferase	17	347.9	338.6	-0.04	17742.9	17268.8	-9.3	0.8999	1
Rv1374c	-	Hypothetical protein	12	397.6	344	-0.21	14315	12385.6	-53.6	0.5759	1
Rv1375	-	hypothetical protein	20	396.8	401.7	0.02	23806	24100.5	4.9	0.9675	1
Rv1376	-	hypothetical protein	14	237.6	226.4	-0.07	9977.6	9507.8	-11.2	0.8789	1
Rv1377c	-	Putative transferase	10	100.9	82.9	-0.28	3025.9	2487.28	-18	0.6534	1
Rv1378c	-	hypothetical protein	19	163.1	164	0.01	9298.9	9350.75	0.9	0.9903	1
Rv1379	pyrR	Probable pyrimidine operon regulatory protein PyrR	7	18.6	9.1	-1.03	389.6	190.43	-9.5	0.4575	1
Rv1380	pyrB	Probable aspartate carbamoyltransferase PyrB (ATCase) (aspartate transcarbamylase)	12	0	0	0	0	0	0	1	1
Rv1381	pyrC	Probable dihydroorotase PyrC (DHOase)	9	0	0	0	0	0	0	1	1
Rv1382	-	Probable export or membrane protein	6	0	0	0	0	0	0	1	1
Rv1383	carA	Probable carbamoyl-phosphate synthase small chain CarA (carbamoyl-phosphate synthetase glutamine chain)	10	0	0	0	0	0	0	1	1
Rv1384	carB	Probable carbamoyl-phosphate synthase large chain CarB (carbamoyl-phosphate synthetase ammonia chain)	42	0	0	0	0	0	0	1	1
Rv1385	pyrF	Probable orotidine 5'-phosphate decarboxylase PyrF (OMP decarboxylase) (ompdecase)	5	0	0	0	0	0	0	1	1
Rv1386	PE15	PE family protein PE15	5	106.6	90.4	-0.24	1599.1	1356.57	-16.2	0.706	1
Rv1387	PPE20	PPE family protein PPE20	24	276.3	262	-0.08	19891.1	18860.6	-14.3	0.8382	1
Rv1388	mihF	Putative integration host factor MihF	5	67.1	66.6	-0.01	1006.3	999.12	-0.5	0.988	1
Rv1389	gmk	Probable guanylate kinase Gmk	6	0	0	0	0	0	0	1	1
Rv1390	rpoZ	Probable DNA-directed RNA polymerase (omega chain) RpoZ (transcriptase omega chain) (RNA polymerase omega subunit)	6	0	0	0	0	0	0	1	1
Rv1391	dfp	Probable DNA/pantothenate metabolism flavoprotein homolog Dfp	15	0	0	0	0	0	0	1	1
Rv1392	metK	Probable S-adenosylmethionine synthetase MetK (mat) (AdoMet synthetase) (methionine adenosyltransferase)	17	0	0	0	0	0	0	1	1
Rv1393c	-	Probable monoxygenase	24	241.8	237.4	-0.03	17410.3	17095	-4.4	0.9379	1
Rv1394c	cyp132	Probable cytochrome P450 132 Cyp132	18	136.1	133.2	-0.03	7351.6	7193.27	-2.9	0.9511	1
Rv1395	-	Transcriptional regulatory protein	13	163	175.5	0.11	6356.8	6843.38	12.5	0.887	1
Rv1396c	PE_PGRS25	PE-PGRS family protein PE_PGRS25	12	48.8	62.3	0.35	1757.6	2244.1	13.5	0.6578	1
Rv1397c	vapC10	Possible toxin VapC10	6	201.2	179.7	-0.16	3622.3	3235.4	-21.5	0.9318	1
Rv1398c	vapB10	Possible antitoxin VapB10	3	128.1	160.3	0.32	1152.5	1442.77	32.3	0.5619	1
Rv1399c	nlhH	Probable non lipolytic carboxylesterase NlhH	14	61	58.1	-0.07	2563.2	2438.53	-3	0.9196	1
Rv1400c	lipI	Probable lipase LipH	15	17.8	18	0.02	802	810.66	0.2	0.9817	1
Rv1401	-	Possible membrane protein	5	24.4	30.5	0.32	365.5	457.51	6.1	0.7856	1
Rv1402	priA	Putative primosomal protein N' PriA (replication factor Y)	22	0	0	0	0	0	0	1	1
Rv1403c	-	Putative methyltransferase	13	88.7	73	-0.28	3458	2848.12	-15.6	0.7648	1
Rv1404	-	Probable transcriptional regulatory protein	5	0	0.5	0.6	0	7.72	0.5	1	1
Rv1405c	-	Putative methyltransferase	10	276.5	271.1	-0.03	8294.9	8133.82	-5.4	0.9332	1
Rv1406	fmt	Probable methionyl-tRNA formyltransferase Fmt	9	0	0	0	0	0	0	1	1
Rv1407	fmu	Probable Fmu protein (sun protein)	19	91.3	96.8	0.09	5201.6	5518.21	5.6	0.8485	1
Rv1408	rpe	Probable ribulose-phosphate 3-epimerase Rpe (PPE) (R5P3E) (pentose-5-phosphate 3-epimerase)	11	0	0	0	0	0	0	1	1
Rv1409	ribG	Probable bifunctional riboflavin biosynthesis protein RibG : diaminohydroxyphosphoribosylaminopyrimidine deaminase (riboflavin-specific deaminase) + 5-amino-6-(5-phosphoribosylamino) uracil reductase (HTP reductase)	12	0	0	0	0	0	0	1	1
Rv1410c	-	Aminoglycosides/tetracycline-transport integral membrane protein	27	73.1	61.1	-0.26	5918.2	4951.73	-11.9	0.6922	1
Rv1411c	lprG	Conserved lipoprotein LprG	8	38.7	27.3	-0.5	927.8	656.37	-11.3	0.5645	1
Rv1412	ribC	Probable riboflavin synthase alpha chain RibC (RibE)	6	0	0	0	0	0	0	1	1
Rv1413	-	hypothetical protein	4	616.7	628.4	0.03	7400.3	7541.29	11.7	0.9668	1
Rv1414	-	hypothetical protein	3	66.8	90.8	0.44	601.1	817.14	24	0.5225	1
Rv1415	ribA2	Probable riboflavin biosynthesis protein RibA2 : GTP cyclohydrolase II + 3,4-dihydroxy-2-butanone 4-phosphate synthase (DHBP synthase)	14	0.2	0	-0.27	8.6	0	-0.2	1	1
Rv1416	ribH	Probable riboflavin synthase beta chain RibH (6,7-dimethyl-8-ribityllumazine synthase) (DMRL synthase) (lumazine synthase)	4	0	0	0	0	0	0	1	1
Rv1417	-	Possible conserved membrane protein	8	78.6	83.2	0.08	1885.7	1996.25	4.6	0.9065	1
Rv1418	lprH	Probable lipoprotein LprH	13	131.8	136.7	0.05	5138.7	5329.39	4.9	0.9179	1
Rv1419	-	hypothetical protein	3	54.1	40.4	-0.42	487.1	364.01	-13.7	0.6419	1
Rv1420	uvrC	Probable excinuclease ABC (subunit C-nuclease) UvrC	25	20.5	18.6	-0.14	1539.8	1397.16	-1.9	0.794	1
Rv1421	-	hypothetical protein	19	17.8	62.7	1.82	1015.3	3575.02	44.9	0.1	1
Rv1422	-	hypothetical protein	9	124.6	100.1	-0.32	3364.3	2703.82	-24.5	0.7358	1
Rv1423	whiA	Probable transcriptional regulatory protein WhiA	9	0	0	0	0	0	0	1	1
Rv1424c	-	Possible membrane protein	17	120.1	119.5	-0.01	6124.3	6092.09	-0.6	0.9948	1
Rv1425	-	Possible triacylglycerol synthase (diacylglycerol acyltransferase)	17	216.3	197.6	-0.13	11029.9	10078.8	-18.6	0.7968	1
Rv1426c	lipO	Probable esterase LipO	26	57.1	45.7	-0.32	4451.5	3567.93	-11.3	0.7147	1
Rv1427c	fadD12	Possible long-chain-fatty-acid--CoA ligase FadD12 (fatty-acid-CoA synthetase) (fatty-acid-CoA synthase)	16	93.2	98.5	0.08	4473.4	4725.92	5.3	0.8988	1
Rv1428c	-	hypothetical protein	16	140.4	134.5	-0.06	6741.5	6457.56	-5.9	0.9059	1
Rv1429	-	hypothetical protein	21	106.5	102.9	-0.05	6706.8	6485.26	-3.5	0.9158	1
Rv1430	PE16	PE family protein PE16	36	100.8	94.7	-0.09	10888.1	10229	-6.1	0.799	1
Rv1431	-	hypothetical protein	25	98.7	90.1	-0.13	7405.6	6755.76	-8.7	0.7742	1
Rv1432	-	Probable dehydrogenase	15	70.8	68.6	-0.04	3184.7	3088.4	-2.1	0.9205	1
Rv1433	-	Possible conserved exported protein	16	252.8	233.9	-0.11	12133.8	11228.7	-18.9	0.7794	1
Rv1434	-	Hypothetical protein	1	76.6	56.2	-0.45	229.8	168.53	-20.4	0.4015	1
Rv1435c	-	Probable conserved proline, glycine, valine-rich secreted protein	16	73	76	0.06	3504.1	3646.31	3	0.9241	1
Rv1436	gap	Probable glyceraldehyde 3-phosphate dehydrogenase Gap (GAPDH)	12	0	0	0	0	0	0	1	1
Rv1437	pgk	Probable phosphoglycerate kinase Pgk	14	0	0	0	0	0	0	1	1
Rv1438	tpi	Probable triosephosphate isomerase Tpi (TIM)	14	0	0	0	0	0	0	1	1
Rv1439c	-	hypothetical protein	7	222.8	285.8	0.36	4679.5	6002.59	63	0.6726	1
Rv1440	secG	Probable protein-export membrane protein (translocase subunit) SecG	4	0	0	0	0	0	0	1	1
Rv1441c	PE_PGRS26	PE-PGRS family protein PE_PGRS26	17	35.6	28.1	-0.34	1815	1432.76	-7.5	0.6611	1
Rv1442	bisC	Probable biotin sulfoxide reductase BisC (BDS reductase) (BSO reductase)	35	105.6	119.1	0.17	11084.7	12508.5	13.6	0.6893	1
Rv1443c	-	hypothetical protein	1	3.4	3.6	0.07	10.3	10.79	0.2	1	1
Rv1444c	-	hypothetical protein	3	287.5	254.9	-0.17	2587.7	2294.29	-32.6	0.8741	1
Rv1445c	devB	Probable 6-phosphogluconolactonase DevB (6PGL)	7	16	23.5	0.55	336.7	492.52	7.4	0.6968	1
Rv1446c	opcA	Putative OXPP cycle protein OpcA	13	35.5	47.7	0.43	1384.6	1861.25	12.2	0.7258	1
Rv1447c	zwf2	Probable glucose-6-phosphate 1-dehydrogenase Zwf2 (G6PD)	15	107	100.6	-0.09	4813.7	4526.14	-6.4	0.8948	1
Rv1448c	tal	Probable transaldolase Tal	11	95.9	94.2	-0.03	3166.1	3107.1	-1.8	0.9577	1
Rv1449c	tkt	Transketolase Tkt (TK)	20	0	0	0	0	0	0	1	1
Rv1450c	PE_PGRS27	PE-PGRS family protein PE_PGRS27	28	20.6	25.7	0.32	1732.6	2156.22	5	0.7244	1
Rv1451	ctaB	Probable cytochrome C oxidase assembly factor CtaB	15	0	0	0	0	0	0	1	1
Rv1452c	PE_PGRS28	PE-PGRS family protein PE_PGRS28	15	129.8	137.3	0.08	5839.4	6176.45	7.5	0.8741	1
Rv1453	-	Possible transcriptional activator protein	10	255.3	272.9	0.1	7657.8	8186.85	17.6	0.8235	1
Rv1454c	qor	Probable quinone reductase Qor (NADPH:quinone reductase) (zeta-crystallin homolog protein)	15	279.3	286.8	0.04	12566.5	12904.1	7.5	0.9257	1
Rv1455	-	hypothetical protein	12	464.5	401.6	-0.21	16721.5	14458.2	-62.9	0.789	1
Rv1456c	-	Probable unidentified antibiotic-transport integral membrane ABC transporter	14	0	0	0	0	0	0	1	1
Rv1457c	-	Probable unidentified antibiotic-transport integral membrane ABC transporter	8	6.6	9.2	0.48	158.3	221.3	2.6	0.4932	1
Rv1458c	-	Probable unidentified antibiotic-transport ATP-binding protein ABC transporter	13	27.7	37.1	0.42	1082.2	1447.77	9.4	0.4392	1
Rv1459c	-	Possible conserved integral membrane protein	23	39.2	34.5	-0.19	2704.7	2377.55	-4.7	0.8364	1
Rv1460	-	Probable transcriptional regulatory protein	7	25.6	21.9	-0.23	538.1	459.14	-3.8	0.9171	1
Rv1461	-	hypothetical protein	56	0	0	0	0	0	0	1	1
Rv1462	-	hypothetical protein	14	0	0	0	0	0	0	1	1
Rv1463	-	Probable conserved ATP-binding protein ABC transporter	10	0	0	0	0	0	0	1	1
Rv1464	csd	Probable cysteine desulfurase Csd	15	0.2	0.7	1.77	8.6	29.29	0.5	0.7506	1
Rv1465	-	Possible nitrogen fixation related protein	7	4.4	9.1	1.07	91.5	191.51	4.8	0.4424	1
Rv1466	-	hypothetical protein	1	0	5.8	2.77	0	17.42	5.8	1	1
Rv1467c	fadE15	Probable acyl-CoA dehydrogenase FadE15	25	97.2	110.6	0.19	7287.1	8296.14	13.5	0.6865	1
Rv1468c	PE_PGRS29	PE-PGRS family protein PE_PGRS29	9	59.5	65.9	0.15	1607.5	1779.88	6.4	0.8438	1
Rv1469	ctpD	Probable cation transporter P-type ATPase D CtpD	18	56.7	54.7	-0.05	3064.4	2953.09	-2.1	0.9016	1
Rv1470	trxA	Probable thioredoxin TrxA	5	253.1	296.7	0.23	3796.2	4450.11	43.6	0.7149	1
Rv1471	trxB1	Probable thioredoxin TrxB1	2	123.7	144.6	0.22	742.5	867.31	20.8	0.7115	1
Rv1472	echA12	Possible enoyl-CoA hydratase EchA12 (enoyl hydrase) (unsaturated acyl-CoA hydratase) (crotonase)	14	162.7	165.8	0.03	6831.6	6964.31	3.2	0.9403	1
Rv1473	-	Probable macrolide-transport ATP-binding protein ABC transporter	22	86.3	82.6	-0.06	5697	5450.58	-3.7	0.8837	1
Rv1473A	-	Possible transcriptional regulatory protein	4	76.4	80.4	0.07	917.2	964.35	3.9	0.914	1
Rv1474c	-	Probable transcriptional regulatory protein	8	47.6	63.8	0.42	1142.7	1531.17	16.2	0.557	1
Rv1475c	acn	Probable iron-regulated aconitate hydratase Acn (citrate hydro-lyase) (aconitase)	47	0	0	0	0	0	0	1	1
Rv1476	-	Possible membrane protein	5	0	0	0	0	0	0	1	1
Rv1477	ripA	Peptidoglycan hydrolase	21	0	0	0	0	0	0	1	1
Rv1478	-	Possible invasion protein	7	137.3	137.2	0	2882.4	2882.12	0	0.9996	1
Rv1479	moxR1	Probable transcriptional regulatory protein MoxR1	13	0	0	0	0	0	0	1	1
Rv1480	-	hypothetical protein	6	46.3	26.6	-0.8	833.2	478.33	-19.7	0.6871	1
Rv1481	-	Probable membrane protein	11	0	0	0	0	0	0	1	1
Rv1482c	-	hypothetical protein	14	263	322.4	0.29	11047.9	13542	59.4	0.5672	1
Rv1483	fabG1	3-oxoacyl-[acyl-carrier protein] reductase FabG1 (3-ketoacyl-acyl carrier protein reductase) (mycolic acid biosynthesis a protein)	12	0	0	0	0	0	0	1	1
Rv1484	inhA	NADH-dependent enoyl-[acyl-carrier-protein] reductase InhA (NADH-dependent enoyl-ACP reductase)	7	0	0	0	0	0	0	1	1
Rv1485	hemZ	Ferrochelatase HemZ (protoheme ferro-lyase) (heme synthetase)	24	0	0	0	0	0	0	1	1
Rv1486c	-	hypothetical protein	7	169.8	168.1	-0.01	3566.1	3529.8	-1.7	0.9802	1
Rv1487	-	hypothetical protein	3	168.7	190.5	0.17	1518.5	1714.07	21.7	0.8666	1
Rv1488	-	Possible exported conserved protein	14	379.5	354.6	-0.1	15940.9	14893.6	-24.9	0.8224	1
Rv1489	-	hypothetical protein	6	338.3	346.4	0.03	6088.9	6235.19	8.1	0.9382	1
Rv1489A	-	hypothetical protein	4	291.3	369.1	0.34	3495.1	4429.09	77.8	0.6211	1
Rv1490	-	Probable membrane protein	37	72.8	61.4	-0.24	8076.1	6815.89	-11.4	0.7255	1
Rv1491c	-	hypothetical protein	14	166.7	185.6	0.15	7002	7793.92	18.9	0.8081	1
Rv1492	mutA	Probable methylmalonyl-CoA mutase small subunit MutA (MCM)	13	127.8	124.9	-0.03	4985	4872.11	-2.9	0.9542	1
Rv1493	mutB	Probable methylmalonyl-CoA mutase large subunit MutB (MCM)	28	175.8	173.1	-0.02	14763.3	14543.2	-2.6	0.9496	1
Rv1494	mazE4	Possible antitoxin MazE4	8	44.1	61.8	0.49	1058	1483.03	17.7	0.4901	1
Rv1495	mazF4	Possible toxin MazF4	5	81.1	90.3	0.15	1216.2	1353.93	9.2	0.8103	1
Rv1496	-	Possible transport system kinase	3	125	99.2	-0.33	1124.8	892.64	-25.8	0.5423	1
Rv1497	lipL	Probable esterase LipL	14	158.7	207.1	0.38	6665.5	8696.11	48.3	0.6183	1
Rv1498A	-	hypothetical protein	3	270.3	302.8	0.16	2432.6	2725.62	32.6	0.6972	1
Rv1498c	-	Probable methyltransferase	16	280.7	350.6	0.32	13473.1	16831.1	70	0.4174	1
Rv1499	-	Hypothetical protein	4	402.9	399.7	-0.01	4834.9	4796.62	-3.2	0.9826	1
Rv1500	-	Probable glycosyltransferase	32	57.8	59.5	0.04	5548.4	5711.78	1.7	0.9391	1
Rv1501	-	hypothetical protein	30	100.8	122.4	0.28	9074.1	11012.1	21.5	0.6291	1
Rv1502	-	Hypothetical protein	32	47.5	51.7	0.12	4559.4	4964.02	4.2	0.8243	1
Rv1503c	-	hypothetical protein	18	310.4	367.8	0.24	16760.4	19859	57.4	0.5641	1
Rv1504c	-	hypothetical protein	12	347.2	401.2	0.21	12499.5	14443.6	54	0.5196	1
Rv1505c	-	hypothetical protein	25	136.8	152.4	0.16	10261.6	11428.9	15.6	0.8488	1
Rv1506c	-	Hypothetical protein	19	73.3	89.5	0.29	4179.7	5101.76	16.2	0.6099	1
Rv1507A	-	Hypothetical protein	16	59	57.5	-0.04	2833.5	2758.5	-1.6	0.9503	1
Rv1507c	-	hypothetical protein	26	54.3	53.8	-0.01	4233.1	4195.4	-0.5	0.9886	1
Rv1508A	-	hypothetical protein	13	175.1	227.2	0.38	6828.1	8859.01	52.1	0.6104	1
Rv1508c	-	Probable membrane protein	40	355.7	392.1	0.14	42685.8	47053.4	36.4	0.5718	1
Rv1509	-	Hypothetical protein	16	85.6	93.6	0.13	4107.4	4494.78	8.1	0.8576	1
Rv1510	-	Conserved probable membrane protein	22	291.1	285.6	-0.03	19211.8	18847.3	-5.5	0.9248	1
Rv1511	gmdA	GDP-D-mannose dehydratase GmdA (GDP-mannose 4,6 dehydratase) (GMD)	19	268.4	303.9	0.18	15300.2	17320.5	35.4	0.5976	1
Rv1512	epiA	Probable nucleotide-sugar epimerase EpiA	11	0	0	0	0	0	0	1	1
Rv1513	-	hypothetical protein	7	104.2	103.7	-0.01	2187.4	2178.31	-0.4	0.9919	1
Rv1514c	-	hypothetical protein	17	67	57.1	-0.23	3416.6	2913.95	-9.9	0.7785	1
Rv1515c	-	hypothetical protein	16	63.1	51.5	-0.29	3027.5	2472.46	-11.6	0.6937	1
Rv1516c	-	Probable sugar transferase	11	68	54	-0.33	2243.9	1781.5	-14	0.648	1
Rv1517	-	hypothetical protein	13	52.3	47.8	-0.13	2040	1863.19	-4.5	0.8422	1
Rv1518	-	hypothetical protein	11	140.4	141.2	0.01	4633.5	4658.01	0.7	0.9919	1
Rv1519	-	hypothetical protein	3	147.1	219.9	0.58	1323.5	1979.51	72.9	0.5656	1
Rv1520	-	Probable sugar transferase	20	280.5	315.1	0.17	16828.3	18908.1	34.7	0.6988	1
Rv1521	fadD25	Probable fatty-acid-AMP ligase FadD25 (fatty-acid-AMP synthetase) (fatty-acid-AMP synthase)	35	198.9	205.9	0.05	20880.2	21622.4	7.1	0.8901	1
Rv1522c	mmpL12	Probable conserved transmembrane transport protein MmpL12	46	162.6	173.8	0.1	22444.4	23985.9	11.2	0.7488	1
Rv1523	-	Probable methyltransferase	15	292.4	300.4	0.04	13155.9	13519.8	8.1	0.9409	1
Rv1524	-	Probable glycosyltransferase	12	47	49.1	0.06	1692.8	1766.79	2.1	0.9089	1
Rv1525	wbbL2	Possible rhamnosyl transferase WbbL2	20	23.8	30.4	0.35	1429.3	1821.8	6.5	0.6884	1
Rv1526c	-	Probable glycosyltransferase	18	104.5	100.3	-0.06	5642.5	5414.31	-4.2	0.938	1
Rv1527c	pks5	Probable polyketide synthase Pks5	86	113.3	114.6	0.02	29240	29565.3	1.3	0.9559	1
Rv1528c	papA4	Probable conserved polyketide synthase associated protein PapA4	7	120.6	170.8	0.5	2532	3585.97	50.2	0.6418	1
Rv1529	fadD24	Probable fatty-acid-AMP ligase FadD24 (fatty-acid-AMP synthetase) (fatty-acid-AMP synthase)	33	81.1	98.5	0.28	8025.9	9750.22	17.4	0.4947	1
Rv1530	adh	Probable alcohol dehydrogenase Adh	22	26.8	33.2	0.31	1766	2189.65	6.4	0.5463	1
Rv1531	-	hypothetical protein	8	54.5	62	0.19	1308.8	1487.99	7.5	0.7917	1
Rv1532c	-	hypothetical protein	4	87.8	94.7	0.11	1053.1	1136.79	7	0.8958	1
Rv1533	-	hypothetical protein	10	54	55.6	0.04	1621.4	1668.71	1.6	0.9544	1
Rv1534	-	Probable transcriptional regulator	16	82.3	95.9	0.22	3952.7	4602.27	13.5	0.6655	1
Rv1535	-	hypothetical protein	4	241.3	341.6	0.5	2895.1	4099.33	100.4	0.4949	1
Rv1536	ileS	Isoleucyl-tRNA synthetase IleS	72	0	0	0	0	0	0	1	1
Rv1537	dinX	Probable DNA polymerase IV DinX (pol IV 1) (DNA nucleotidyltransferase (DNA-directed))	13	184.3	173.7	-0.09	7188.5	6774.35	-10.6	0.8952	1
Rv1538c	ansA	Probable L-aparaginase AnsA	14	186.6	155.6	-0.26	7838.2	6534.39	-31	0.6001	1
Rv1539	lspA	Probable lipoprotein signal peptidase LspA	8	41.6	83.2	1	998.4	1997.48	41.6	0.6579	1
Rv1540	-	Conserved hypothetical protein member of yabO/yceC/yfiI family	12	0	0	0	0	0	0	1	1
Rv1541c	lprI	Possible lipoprotein LprI	9	177.9	165.7	-0.1	4803	4474.48	-12.2	0.785	1
Rv1542c	glbN	Hemoglobin GlbN	7	242.3	283.9	0.23	5087.6	5961.42	41.6	0.702	1
Rv1543	-	Possible fatty acyl-CoA reductase	14	222.5	235.6	0.08	9343.2	9893.94	13.1	0.863	1
Rv1544	-	Possible ketoacyl reductase	11	215.1	193.7	-0.15	7098.8	6393.3	-21.4	0.8214	1
Rv1545	-	Hypothetical protein	3	271.2	319.1	0.23	2440.9	2872.06	47.9	0.7986	1
Rv1546	-	hypothetical protein	3	121	131.3	0.12	1088.6	1182.08	10.4	0.8213	1
Rv1547	dnaE1	Probable DNA polymerase III (alpha chain) DnaE1 (DNA nucleotidyltransferase)	45	0	0	0	0	0	0	1	1
Rv1548c	PPE21	PPE family protein PPE21	41	137.4	141	0.04	16899	17341.4	3.6	0.9263	1
Rv1549	fadD11.1	Possible fatty-acid-CoA ligase FadD11.1 (fatty-acid-CoA synthetase) (fatty-acid-CoA synthase)	9	365.4	348.5	-0.07	9864.5	9409.75	-16.8	0.9357	1
Rv1550	fadD11	Probable fatty-acid-CoA ligase FadD11 (fatty-acid-CoA synthetase) (fatty-acid-CoA synthase)	25	234.9	240.5	0.03	17617.3	18037.5	5.6	0.9332	1
Rv1551	plsB1	Possible acyltransferase PlsB1	29	130.8	139.2	0.09	11379.5	12113.4	8.4	0.8561	1
Rv1552	frdA	Probable fumarate reductase [flavoprotein subunit] FrdA (fumarate dehydrogenase) (fumaric hydrogenase)	34	91	76.4	-0.25	9282.4	7790.04	-14.6	0.6356	1
Rv1553	frdB	Probable fumarate reductase [iron-sulfur subunit] FrdB (fumarate dehydrogenase) (fumaric hydrogenase)	13	246.8	186.5	-0.4	9625.2	7274.45	-60.3	0.4183	1
Rv1554	frdC	Probable fumarate reductase [membrane anchor subunit] FrdC (fumarate dehydrogenase) (fumaric hydrogenase)	9	184.1	175.9	-0.07	4969.4	4748.06	-8.2	0.9059	1
Rv1555	frdD	Probable fumarate reductase [membrane anchor subunit] FrdD (fumarate dehydrogenase) (fumaric hydrogenase)	3	66.3	104.1	0.65	596.6	936.47	37.8	0.4538	1
Rv1556	-	Possible regulatory protein	12	172.7	172.3	0	6217.9	6201.89	-0.4	0.9964	1
Rv1557	mmpL6	Probable conserved transmembrane transport protein MmpL6	19	198.5	175.3	-0.18	11313.8	9990.01	-23.2	0.6866	1
Rv1558	-	hypothetical protein	8	467.4	478	0.03	11217.4	11472	10.6	0.9661	1
Rv1559	ilvA	Probable threonine dehydratase IlvA	23	0	0	0	0	0	0	1	1
Rv1560	vapB11	Possible antitoxin VapB11	2	5.5	11.8	1.1	33.1	70.78	6.3	0.5723	1
Rv1561	vapC11	Possible toxin VapC11	9	76.9	86.7	0.17	2077.6	2340.35	9.7	0.79	1
Rv1562c	treZ	Maltooligosyltrehalose trehalohydrolase TreZ	30	52.5	46.7	-0.17	4726.6	4204.46	-5.8	0.7818	1
Rv1563c	treY	Maltooligosyltrehalose synthase TreY	31	16.3	18.2	0.16	1513.2	1695.18	2	0.8253	1
Rv1564c	treX	Probable maltooligosyltrehalose synthase TreX	42	54.6	83.6	0.62	6873.9	10528.7	29	0.2206	1
Rv1565c	-	hypothetical protein	41	0.8	12.9	4.09	93.2	1592.3	12.2	0.5793	1
Rv1566c	-	Possible Inv protein	10	149.2	123.8	-0.27	4476.7	3714.7	-25.4	0.59	1
Rv1567c	-	Probable hypothetical membrane protein	8	783.6	639.3	-0.29	18805.3	15342.4	-144.3	0.6015	1
Rv1568	bioA	Adenosylmethionine-8-amino-7-oxononanoate aminotransferase BioA	15	156.5	156.7	0	7040.5	7053.36	0.3	0.9945	1
Rv1569	bioF1	Probable 8-amino-7-oxononanoate synthase BioF1 (AONS) (8-amino-7-ketopelargonate synthase) (7-keto-8-amino-pelargonic acid synthetase) (7-KAP synthetase) (L-alanine--pimelyl CoA ligase)	7	69.3	68.8	-0.01	1456.1	1444.68	-0.5	0.9856	1
Rv1570	bioD	Dethiobiotin synthetase BioD	2	108.5	124.1	0.19	651.3	744.66	15.6	0.8101	1
Rv1571	-	hypothetical protein	2	23.4	29.4	0.33	140.2	176.65	6.1	0.7026	1
Rv1572c	-	hypothetical protein	1	18.1	13.5	-0.42	54.3	40.58	-4.6	0.8671	1
Rv1573	-	Probable PhiRv1 phage protein	1	3.4	0	-2.15	10.3	0	-3.4	1	1
Rv1574	-	Probable PhiRv1 phage related protein	2	1.4	25.5	4.15	8.6	153.01	24.1	0.1782	1
Rv1575	-	Probable PhiRv1 phage protein	10	11.3	25.6	1.18	339.7	769.47	14.3	0.8251	1
Rv1576c	-	Probable PhiRv1 phage protein	7	0	0	0	0	0	0	1	1
Rv1577c	-	Probable PhiRv1 phage protein	7	46.7	39.4	-0.24	979.8	827.58	-7.2	0.7533	1
Rv1578c	-	Probable PhiRv1 phage protein	4	5.7	1.8	-1.66	68	21.57	-3.9	0.7342	1
Rv1579c	-	Probable PhiRv1 phage protein	4	94.4	91.7	-0.04	1133	1099.99	-2.8	0.9534	1
Rv1580c	-	Probable PhiRv1 phage protein	5	279	342.8	0.3	4185	5142.36	63.8	0.7175	1
Rv1581c	-	Probable PhiRv1 phage protein	6	104.1	122.1	0.23	1873.8	2198.61	18	0.796	1
Rv1582c	-	Probable PhiRv1 phage protein	29	46.7	52.9	0.18	4059.8	4602.81	6.2	0.6704	1
Rv1583c	-	Probable PhiRv1 phage protein	5	335.7	348.8	0.06	5035.1	5232.44	13.2	0.9351	1
Rv1584c	-	Possible PhiRv1 phage protein	3	204.5	250.7	0.29	1840.6	2256.15	46.2	0.6738	1
Rv1585c	-	Possible phage PhiRv1 protein	8	11.2	17.8	0.66	269.8	427.43	6.6	0.393	1
Rv1586c	-	Probable PhiRv1 integrase	20	187.8	224.2	0.26	11265.7	13451.8	36.4	0.7143	1
Rv1587c	-	Partial REP13E12 repeat protein	13	154.4	193	0.32	6023.1	7526.58	38.6	0.6195	1
Rv1588c	-	Partial REP13E12 repeat protein	8	93.1	75.2	-0.31	2233.3	1805.19	-17.8	0.7041	1
Rv1589	bioB	Probable biotin synthetase BioB	9	234.6	191.1	-0.3	6333.6	5160.97	-43.4	0.6292	1
Rv1590	-	hypothetical protein	3	331.8	291.4	-0.19	2985.9	2622.98	-40.3	0.6876	1
Rv1591	-	Probable transmembrane protein	8	305.6	225.3	-0.44	7334.8	5406.73	-80.3	0.4232	1
Rv1592c	-	hypothetical protein	24	344.3	348.3	0.02	24786.8	25078.5	4.1	0.9616	1
Rv1593c	-	hypothetical protein	11	122.4	156.2	0.35	4038.3	5153.7	33.8	0.5757	1
Rv1594	nadA	Probable quinolinate synthetase NadA	10	0	0	0	0	0	0	1	1
Rv1595	nadB	Probable L-aspartate oxidase NadB	23	0	0	0	0	0	0	1	1
Rv1596	nadC	Probable nicotinate-nucleotide pyrophosphatase NadC	12	0	0	0	0	0	0	1	1
Rv1597	-	Hypothetical protein	12	181.2	166.3	-0.12	6524.8	5986.76	-14.9	0.8253	1
Rv1598c	-	hypothetical protein	8	98.6	113.7	0.21	2367.2	2729.16	15.1	0.6566	1
Rv1599	hisD	Probable histidinol dehydrogenase HisD (HDH)	14	0	0	0	0	0	0	1	1
Rv1600	hisC1	Probable histidinol-phosphate aminotransferase HisC1	24	0	0	0	0	0	0	1	1
Rv1601	hisB	Probable imidazole glycerol-phosphate dehydratase HisB	14	0	0	0	0	0	0	1	1
Rv1602	hisH	Probable amidotransferase HisH	7	0	0	0	0	0	0	1	1
Rv1603	hisA	Probable phosphoribosylformimino-5-aminoimidazole carboxamide ribotide isomerase HisA	8	0	0	0	0	0	0	1	1
Rv1604	impA	Probable inositol-monophosphatase ImpA (imp)	11	16.6	13.1	-0.34	549	433.8	-3.5	0.6771	1
Rv1605	hisF	Probable cyclase HisF	6	0	0	0	0	0	0	1	1
Rv1606	hisI	Probable phosphoribosyl-AMP 1,6 cyclohydrolase HisI	7	0	0	0	0	0	0	1	1
Rv1607	chaA	Probable ionic transporter integral membrane protein ChaA	9	90.2	94.6	0.07	2434.9	2554.17	4.4	0.9094	1
Rv1608c	bcpB	Probable peroxidoxin BcpB	6	211.4	260.3	0.3	3805.9	4684.88	48.8	0.7626	1
Rv1609	trpE	Anthranilate synthase component I TrpE (glutamine amidotransferase)	25	0	0	0	0	0	0	1	1
Rv1610	-	Possible conserved membrane protein	5	0	0	0	0	0	0	1	1
Rv1611	trpC	Probable indole-3-glycerol phosphate synthase TrpC	11	0	0	0	0	0	0	1	1
Rv1612	trpB	Tryptophan synthase, beta subunit TrpB	18	0	0	0	0	0	0	1	1
Rv1613	trpA	Probable tryptophan synthase, alpha subunit TrpA	16	0	0	0	0	0	0	1	1
Rv1614	lgt	Possible prolipoprotein diacylglyceryl transferases Lgt	23	12.2	16.9	0.47	841.6	1168.7	4.7	0.7473	1
Rv1615	-	Probable membrane protein	8	230.6	142.5	-0.69	5533.3	3420.89	-88	0.4415	1
Rv1616	-	hypothetical protein	10	146.2	138.6	-0.08	4385.4	4157.2	-7.6	0.8789	1
Rv1617	pykA	Probable pyruvate kinase PykA	13	0	0	0	0	0	0	1	1
Rv1618	tesB1	Probable acyl-CoA thioesterase II TesB1	15	146.6	170.1	0.21	6598.6	7656.6	23.5	0.6364	1
Rv1619	-	hypothetical protein	23	24.1	26	0.11	1664.9	1790.65	1.8	0.8834	1
Rv1620c	cydC	Probable 'component linked with the assembly of cytochrome' transport transmembrane ATP-binding protein ABC transporter CydC	18	0.2	0	-0.21	8.6	0	-0.2	1	1
Rv1621c	cydD	Probable 'component linked with the assembly of cytochrome' transport transmembrane ATP-binding protein ABC transporter CydD	20	0.3	0	-0.36	17.2	0	-0.3	1	1
Rv1622c	cydB	Probable integral membrane cytochrome D ubiquinol oxidase (subunit II) CydB (cytochrome BD-I oxidase subunit II)	20	0	0	0	0	0	0	1	1
Rv1623c	cydA	Probable integral membrane cytochrome D ubiquinol oxidase (subunit I) CydA (cytochrome BD-I oxidase subunit I)	18	0.2	1.2	2.9	8.6	64.14	1	0.0837	1
Rv1624c	-	Probable conserved membrane protein	5	242	220.2	-0.14	3629.3	3302.43	-21.8	0.8698	1
Rv1625c	cya	Membrane-anchored adenylyl cyclase Cya (ATP pyrophosphate-lyase) (adenylate cyclase)	29	401.9	397.9	-0.01	34961.1	34614.7	-4	0.962	1
Rv1626	-	Probable two-component system transcriptional regulator	5	70	126.8	0.86	1050.2	1902.37	56.8	0.3733	1
Rv1627c	-	Probable nonspecific lipid-transfer protein	17	60.1	65.5	0.12	3067.1	3342.9	5.4	0.8491	1
Rv1628c	-	hypothetical protein	7	274.9	326.6	0.25	5773.4	6858.34	51.7	0.7615	1
Rv1629	polA	Probable DNA polymerase I PolA	38	0.2	0.1	-0.74	25.8	15.44	-0.1	0.6185	1
Rv1630	rpsA	30S ribosomal protein S1 RpsA	14	0	0	0	0	0	0	1	1
Rv1631	coaE	Probable dephospho-CoA kinase CoaE (dephosphocoenzyme a kinase)	11	0	0.5	0.61	0	17.42	0.5	1	1
Rv1632c	-	Hypothetical protein	10	320.2	256.7	-0.32	9604.5	7700.89	-63.5	0.4169	1
Rv1633	uvrB	Probable excinuclease ABC (subunit B-helicase) UvrB	38	84.6	116.8	0.46	9648.4	13313	32.1	0.192	1
Rv1634	-	Possible drug efflux membrane protein	28	218.5	327	0.58	18352.3	27468.6	108.5	0.2142	1
Rv1635c	-	Probable mannosyltransferase Probable conserved transmembrane protein	29	208.3	259.7	0.32	18121.7	22595.8	51.4	0.2796	1
Rv1636	TB15.3	Iron-regulated universal stress protein family protein TB15.3	7	1.7	0	-1.44	36.1	0	-1.7	0.104	1
Rv1637c	-	hypothetical protein	10	232.4	213.5	-0.12	6971.9	6406.11	-18.9	0.7784	1
Rv1638	uvrA	Probable excinuclease ABC (subunit A-DNA-binding ATPase) UvrA	37	66.3	76.2	0.2	7356	8462.1	10	0.6199	1
Rv1638A	-	hypothetical protein	5	87.9	79.5	-0.14	1318.7	1193.17	-8.4	0.7623	1
Rv1639c	-	hypothetical protein	13	115.4	101.6	-0.18	4499.4	3963.13	-13.8	0.8008	1
Rv1640c	lysX	Lysyl-tRNA synthetase 2 LysX	59	28.4	20.6	-0.46	5024.5	3650.68	-7.8	0.1191	1
Rv1641	infC	Probable initiation factor if-3 InfC	11	0.8	2.3	1.58	25.1	74.92	1.5	0.4168	1
Rv1642	rpmI	50S ribosomal protein L35 RpmI	1	0	0	0	0	0	0	1	1
Rv1643	rplT	50S ribosomal protein L20 RplT	7	0	0	0	0	0	0	1	1
Rv1644	tsnR	Possible 23S rRNA methyltransferase TsnR	10	283.1	317.2	0.16	8493	9515.58	34.1	0.7697	1
Rv1645c	-	hypothetical protein	23	475.2	498.8	0.07	32785.5	34418.1	23.7	0.8512	1
Rv1646	PE17	PE family protein PE17	15	172.4	185.4	0.11	7757.8	8344.36	13	0.8489	1
Rv1647	-	Adenylate cyclase (ATP pyrophosphate-lyase) (adenylyl cyclase)	9	211.6	201.4	-0.07	5713.8	5438.37	-10.2	0.9079	1
Rv1648	-	Probable transmembrane protein	12	201.2	219.3	0.12	7244.9	7895.31	18.1	0.79	1
Rv1649	pheS	Probable phenylalanyl-tRNA synthetase, alpha chain PheS	13	0	0	0	0	0	0	1	1
Rv1650	pheT	Probable phenylalanyl-tRNA synthetase, beta chain PheT	33	0.1	0	-0.14	10.3	0	-0.1	1	1
Rv1651c	PE_PGRS30	PE-PGRS family protein PE_PGRS30	44	80.4	86.7	0.11	10611.2	11442.8	6.3	0.7398	1
Rv1652	argC	Probable N-acetyl-gamma-glutamyl-phoshate reductase ArgC	15	0	0	0	0	0	0	1	1
Rv1653	argJ	Probable glutamate N-acetyltransferase ArgJ	3	1	0	-0.97	8.6	0	-1	1	1
Rv1654	argB	Probable acetylglutamate kinase ArgB	4	0	0	0	0	0	0	1	1
Rv1655	argD	Probable acetylornithine aminotransferase ArgD	10	0	0	0	0	0	0	1	1
Rv1656	argF	Probable ornithine carbamoyltransferase, anabolic ArgF	5	0	0	0	0	0	0	1	1
Rv1657	argR	Probable arginine repressor ArgR (AHRC)	3	192.3	280.9	0.55	1730.7	2528.06	88.6	0.5623	1
Rv1658	argG	Probable argininosuccinate synthase ArgG	16	0	0	0	0	0	0	1	1
Rv1659	argH	Probable argininosuccinate lyase ArgH	8	0	0	0	0	0	0	1	1
Rv1660	pks10	Chalcone synthase Pks10	9	146.5	136.7	-0.1	3955.9	3689.81	-9.9	0.8577	1
Rv1661	pks7	Probable polyketide synthase Pks7	73	17.3	17.6	0.03	3777.9	3862.17	0.4	0.9605	1
Rv1662	pks8	Probable polyketide synthase Pks8	62	25.2	25.1	-0.01	4691.7	4674.66	-0.1	0.9952	1
Rv1663	pks17	Probable polyketide synthase Pks17	17	61.1	54.9	-0.15	3113.8	2801.64	-6.1	0.8193	1
Rv1664	pks9	Probable polyketide synthase Pks9	42	61	72.2	0.24	7685.9	9094.67	11.2	0.6679	1
Rv1665	pks11	Chalcone synthase Pks11	10	222.3	222.6	0	6670.4	6677.47	0.2	0.9979	1
Rv1666c	cyp139	Probable cytochrome P450 139 Cyp139	18	232.6	213.2	-0.13	12558.4	11511.6	-19.4	0.7863	1
Rv1667c	-	Probable second part of macrolide-transport ATP-binding protein ABC transporter	9	171.7	173.2	0.01	4634.7	4677.21	1.6	0.9848	1
Rv1668c	-	Probable first part of macrolide-transport ATP-binding protein ABC transporter	12	80.5	87.5	0.12	2898.1	3148.9	7	0.8321	1
Rv1669	-	Hypothetical protein	7	49.3	47.5	-0.06	1035.5	996.65	-1.8	0.9018	1
Rv1670	-	hypothetical protein	10	227.4	221.6	-0.04	6823.3	6649.24	-5.8	0.957	1
Rv1671	-	Probable membrane protein	13	60.6	64.3	0.08	2364.1	2505.98	3.6	0.9142	1
Rv1672c	-	Probable conserved integral membrane transport protein	20	101.2	125.8	0.31	6070.9	7548.22	24.6	0.5333	1
Rv1673c	-	hypothetical protein	13	71.2	87.2	0.29	2778.3	3399.39	15.9	0.5983	1
Rv1674c	-	Probable transcriptional regulatory protein	9	87.7	85.5	-0.04	2368.5	2308.31	-2.2	0.9549	1
Rv1675c	cmr	Probable transcriptional regulatory protein Cmr	10	203.6	110.7	-0.88	6108.5	3321.56	-92.9	0.5449	1
Rv1676	-	hypothetical protein	8	89.3	64.9	-0.46	2143.3	1557.46	-24.4	0.5796	1
Rv1677	dsbF	Probable conserved lipoprotein DsbF	11	53.4	48.1	-0.15	1761.9	1588.35	-5.3	0.8778	1
Rv1678	-	Probable integral membrane protein	10	68.5	63.8	-0.1	2054.6	1915.28	-4.6	0.8864	1
Rv1679	fadE16	Possible acyl-CoA dehydrogenase FadE16	8	5.3	12.7	1.25	128.3	305.52	7.4	0.1527	1
Rv1680	-	Hypothetical protein	14	15.9	17.7	0.15	668	742.74	1.8	0.7709	1
Rv1681	moeX	Possible molybdopterin biosynthesis protein MoeX	12	114.2	158.7	0.47	4110.2	5712.75	44.5	0.5597	1
Rv1682	-	Probable coiled-coil structural protein	13	125.4	135	0.11	4890.5	5265.35	9.6	0.8799	1
Rv1683	-	Possible bifunctional enzyme; long-chain acyl-CoA synthase and lipase	37	14.2	9.2	-0.61	1571.5	1026.71	-4.9	0.5662	1
Rv1684	-	hypothetical protein	4	0	0	0	0	0	0	1	1
Rv1685c	-	hypothetical protein	7	0.9	0.8	-0.12	18.9	17.42	-0.1	1	1
Rv1686c	-	Probable conserved integral membrane protein ABC transporter	12	14.5	17	0.23	522	610.55	2.5	0.7747	1
Rv1687c	-	Probable conserved ATP-binding protein ABC transporter	10	49.4	68.7	0.48	1480.8	2061.41	19.4	0.4406	1
Rv1688	mpg	Possible 3-methyladenine DNA glycosylase Mpg	8	81.4	87.6	0.11	1953.1	2103.58	6.3	0.816	1
Rv1689	tyrS	Probable tyrosyl-tRNA synthase TyrS (TYRRS)	17	0	0	0	0	0	0	1	1
Rv1690	lprJ	Probable lipoprotein LprJ	6	74.7	77.3	0.05	1345.4	1391.68	2.6	0.934	1
Rv1691	-	hypothetical protein	9	39	17.9	-1.12	1053.3	483.35	-21.1	0.2002	1
Rv1692	-	Probable phosphatase	10	98.7	109.7	0.15	2962.1	3292.38	11	0.8513	1
Rv1693	-	hypothetical protein	1	62.6	73.2	0.22	187.9	219.64	10.6	0.8	1
Rv1694	tlyA	2'-O-methyltransferase TlyA	8	68.4	60.6	-0.17	1642.3	1455.04	-7.8	0.7645	1
Rv1695	ppnK	Inorganic polyphosphate/ATP-NAD kinase PpnK (poly(P)/ATP NAD kinase)	7	0	0	0	0	0	0	1	1
Rv1696	recN	Probable DNA repair protein RecN (recombination protein N)	18	51	49.6	-0.04	2752.3	2676.27	-1.4	0.9598	1
Rv1697	-	hypothetical protein	15	0	0	0	0	0	0	1	1
Rv1698	mctB	Outer membrane protein MctB	12	47.6	46.1	-0.05	1715.3	1658.29	-1.6	0.9564	1
Rv1699	pyrG	Probable CTP synthase PyrG	34	0	0	0	0	0	0	1	1
Rv1700	-	NUDIX hydrolase	10	50.9	44.6	-0.19	1528.2	1337.98	-6.3	0.7484	1
Rv1701	-	Probable integrase/recombinase	13	22.7	36.2	0.67	886.9	1411.02	13.4	0.3433	1
Rv1702c	-	hypothetical protein	20	146.5	158	0.11	8791.8	9478.24	11.4	0.8816	1
Rv1703c	-	Probable catechol-O-methyltransferase	11	314.4	314.8	0	10376.4	10389	0.4	0.997	1
Rv1704c	cycA	Probable D-serine/alanine/glycine transporter protein CycA	18	163	181.5	0.16	8799.7	9801.19	18.5	0.6803	1
Rv1705c	PPE22	PPE family protein PPE22	23	150.5	156	0.05	10383.3	10761.3	5.5	0.9042	1
Rv1706A	-	hypothetical protein	2	268.7	270.2	0.01	1612.4	1621.31	1.5	0.9881	1
Rv1706c	PPE23	PPE family protein PPE23	18	344	352.4	0.03	18577	19028.3	8.4	0.9365	1
Rv1707	-	Probable conserved transmembrane protein	19	176.9	228.1	0.37	10080.8	13001.3	51.2	0.3991	1
Rv1708	-	Putative initiation inhibitor protein	16	1.2	1.1	-0.14	58.9	53.35	-0.1	0.9783	1
Rv1709	scpA	Possible segregation and condensation protein ScpA	11	63.7	80.7	0.34	2102.2	2662.31	17	0.689	1
Rv1710	scpB	Possible segregation and condensation protein ScpB	13	48.4	42.5	-0.19	1888.8	1656.3	-6	0.8294	1
Rv1711	-	hypothetical protein	9	2.2	0.9	-1.39	60.6	23.15	-1.4	0.2825	1
Rv1712	cmk	Cytidylate kinase Cmk (CMP kinase) (cytidine monophosphate kinase) (ck)	11	2.5	3.2	0.38	81.8	106.88	0.8	0.613	1
Rv1713	engA	Probable GTP-binding protein EngA	11	0	0	0	0	0	0	1	1
Rv1714	-	Probable oxidoreductase	6	15	12	-0.31	269.4	216.82	-2.9	0.7335	1
Rv1715	fadB3	Probable 3-hydroxybutyryl-CoA dehydrogenase FadB3 (beta-hydroxybutyryl-CoA dehydrogenase) (BHBD)	9	6.9	7.1	0.04	187.3	192.91	0.2	0.975	1
Rv1716	-	hypothetical protein	11	89.5	91.5	0.03	2953.3	3018.13	2	0.9592	1
Rv1717	-	hypothetical protein	4	256.6	242.7	-0.08	3079.1	2912.58	-13.9	0.8166	1
Rv1718	-	hypothetical protein	7	59.6	59.4	0	1250.7	1246.68	-0.2	0.9941	1
Rv1719	-	Probable transcriptional regulatory protein	6	74.8	58.3	-0.36	1346.3	1050.02	-16.5	0.7335	1
Rv1720c	vapC12	Possible toxin VapC12	9	150.8	150.9	0	4072	4075.06	0.1	0.9987	1
Rv1721c	vapB12	Possible antitoxin VapB12	2	35	47.8	0.45	210	287.1	12.8	0.4956	1
Rv1722	-	Possible carboxylase	22	179.4	183.2	0.03	11840.1	12091.2	3.8	0.9367	1
Rv1723	-	Probable hydrolase	16	340.9	287.5	-0.25	16364.9	13798.4	-53.5	0.7143	1
Rv1724c	-	Hypothetical protein	11	251.9	247.3	-0.03	8311.4	8162.11	-4.5	0.9506	1
Rv1725c	-	hypothetical protein	9	230.9	215.3	-0.1	6234.8	5813.13	-15.6	0.8346	1
Rv1726	-	Probable oxidoreductase	15	198.9	172.4	-0.21	8952	7759.1	-26.5	0.7532	1
Rv1727	-	hypothetical protein	4	181.3	177.4	-0.03	2175.8	2128.35	-4	0.9663	1
Rv1728c	-	hypothetical protein	17	110.5	108.6	-0.03	5637	5538.28	-1.9	0.9705	1
Rv1729c	-	Possible S-adenosylmethionine-dependent methyltransferase	21	32.3	24.5	-0.4	2033.9	1542.93	-7.8	0.5381	1
Rv1730c	-	Possible penicillin-binding protein	29	12.9	15.9	0.3	1123.9	1384.17	3	0.6828	1
Rv1731	gabD2	Possible succinate-semialdehyde dehydrogenase [NADP+] dependent (SSDH) GabD2	23	67.5	48.8	-0.47	4657.3	3365.84	-18.7	0.3046	1
Rv1732c	-	hypothetical protein	8	96	111.8	0.22	2304.7	2683.81	15.8	0.7562	1
Rv1733c	-	Probable conserved transmembrane protein	5	93.6	136.4	0.54	1404.6	2046.32	42.8	0.6268	1
Rv1734c	-	hypothetical protein	2	191.2	115.7	-0.72	1147.4	694.23	-75.5	0.4434	1
Rv1735c	-	Hypothetical membrane protein	6	96.9	161.6	0.74	1744.5	2909.42	64.7	0.6955	1
Rv1736c	narX	Probable nitrate reductase NarX	37	120.4	121.6	0.01	13369.5	13495.1	1.1	0.9713	1
Rv1737c	narK2	Possible nitrate/nitrite transporter NarK2	13	88.7	83.9	-0.08	3460.6	3270.46	-4.9	0.9108	1
Rv1738	-	hypothetical protein	2	46.6	42.5	-0.13	279.7	255.24	-4.1	0.8649	1
Rv1739c	-	Probable sulphate-transport transmembrane protein ABC transporter	36	106	103.7	-0.03	11446.4	11200.2	-2.3	0.9589	1
Rv1740	vapB34	Possible antitoxin VapB34	4	72.5	84.6	0.22	870.1	1015.3	12.1	0.8425	1
Rv1741	vapC34	Possible toxin VapC34 Contains PIN domain	6	135.1	132.7	-0.03	2432.4	2388.24	-2.5	0.9631	1
Rv1742	-	hypothetical protein	13	108	110.2	0.03	4213.7	4299.21	2.2	0.9573	1
Rv1743	pknE	Probable transmembrane serine/threonine-protein kinase E PknE (protein kinase E) (STPK E)	29	187.9	180.7	-0.06	16343.1	15725.1	-7.1	0.8663	1
Rv1744c	-	Probable membrane protein	5	120.5	134.4	0.16	1807.1	2015.54	13.9	0.8415	1
Rv1745c	idi	Probable isopentenyl-diphosphate delta-isomerase Idi (IPP isomerase) (isopentenyl pyrophosphate isomerase)	11	40.7	44.9	0.14	1342.3	1480.57	4.2	0.8549	1
Rv1746	pknF	Anchored-membrane serine/threonine-protein kinase PknF (protein kinase F) (STPK F)	13	164.7	132.9	-0.31	6424.8	5181.44	-31.9	0.5628	1
Rv1747	-	Probable conserved transmembrane ATP-binding protein ABC transporter	29	178.9	202.4	0.18	15563.3	17611.9	23.5	0.6568	1
Rv1748	-	hypothetical protein	12	235.2	221.8	-0.08	8466.2	7985.14	-13.4	0.8569	1
Rv1749c	-	Possible integral membrane protein	16	153.1	140.9	-0.12	7351	6763.08	-12.2	0.7869	1
Rv1750c	fadD1	Possible fatty-acid-CoA ligase FadD1 (fatty-acid-CoA synthetase) (fatty-acid-CoA synthase)	36	131.9	130.9	-0.01	14246.6	14142.1	-1	0.9729	1
Rv1751	-	Probable oxidoreductase	19	52.5	50.8	-0.05	2993.9	2894.63	-1.7	0.9249	1
Rv1752	-	hypothetical protein	4	64.9	35.1	-0.89	778.8	421.18	-29.8	0.6369	1
Rv1753c	PPE24	PPE family protein PPE24	61	34.8	38.4	0.14	6377	7033.7	3.6	0.7806	1
Rv1754c	-	hypothetical protein	33	97.2	88.1	-0.14	9627	8723.85	-9.1	0.6211	1
Rv1756c	-	Putative transposase	23	193.1	188.8	-0.03	13326.1	13027	-4.3	0.9208	1
Rv1757c	-	Putative transposase for insertion sequence element IS6110 (fragment)	4	194.3	216.1	0.15	2331.5	2593.12	21.8	0.7873	1
Rv1758	cut1	Probable cutinase Cut1	11	264.7	239.5	-0.14	8734	7902.73	-25.2	0.8276	1
Rv1759c	wag22	PE-PGRS family protein Wag22	23	49.8	46.9	-0.09	3439.4	3233.41	-3	0.8314	1
Rv1760	-	Possible triacylglycerol synthase (diacylglycerol acyltransferase)	26	287.6	283.6	-0.02	22429.6	22120.3	-4	0.9474	1
Rv1761c	-	Possible exported protein	4	177.8	202.2	0.19	2133.2	2426.26	24.4	0.8103	1
Rv1762c	-	hypothetical protein	9	197.3	207.7	0.07	5325.8	5608.33	10.5	0.9104	1
Rv1763	-	Putative transposase for insertion sequence element IS6110 (fragment)	4	215.6	251.7	0.22	2587.6	3020.09	36	0.7564	1
Rv1764	-	Putative transposase	22	155.1	168.6	0.12	10238.6	11125.3	13.4	0.7175	1
Rv1765A	-	Putative transposase (fragment)	3	14.4	210.3	3.87	129.3	1892.38	195.9	0.3738	1
Rv1765c	-	hypothetical protein	6	178.9	205.9	0.2	3220	3706.85	27	0.7252	1
Rv1766	-	hypothetical protein	3	235.1	158.4	-0.57	2116.2	1425.22	-76.8	0.561	1
Rv1767	-	hypothetical protein	7	68.2	55	-0.31	1431.9	1155.45	-13.2	0.4885	1
Rv1768	PE_PGRS31	PE-PGRS family protein PE_PGRS31	17	123.1	106.5	-0.21	6279.4	5433.31	-16.6	0.7006	1
Rv1769	-	hypothetical protein	20	178.4	151.2	-0.24	10702.7	9073.8	-27.1	0.5635	1
Rv1770	-	hypothetical protein	16	299.3	270.9	-0.14	14364.5	13002.6	-28.4	0.6756	1
Rv1771	-	L-gulono-1,4-lactone dehydrogenase	22	149.3	150	0.01	9852.1	9897.26	0.7	0.9884	1
Rv1772	-	Hypothetical protein	4	24.5	19.6	-0.33	294.5	234.75	-5	0.7677	1
Rv1773c	-	Probable transcriptional regulatory protein	10	25.7	27.3	0.08	771.6	817.66	1.5	0.8514	1
Rv1774	-	Probable oxidoreductase	27	80.3	83.1	0.05	6505.5	6734.61	2.8	0.9341	1
Rv1775	-	hypothetical protein	12	81.7	77.1	-0.08	2940.6	2776.16	-4.6	0.8916	1
Rv1776c	-	Possible transcriptional regulatory protein	11	129.8	128.1	-0.02	4284.4	4228.87	-1.7	0.9805	1
Rv1777	cyp144	Probable cytochrome P450 144 Cyp144	23	179.7	163.7	-0.13	12402.2	11297.1	-16	0.8514	1
Rv1778c	-	hypothetical protein	5	45.9	40.9	-0.17	688.6	613.66	-5	0.8058	1
Rv1779c	-	Possible integral membrane protein	12	86.9	68.9	-0.34	3127.1	2478.9	-18	0.6458	1
Rv1780	-	hypothetical protein	9	231.1	277.5	0.26	6238.8	7491.37	46.4	0.6886	1
Rv1781c	malQ	Probable 4-alpha-glucanotransferase MalQ (amylomaltase) (disproportionating enzyme) (D-enzyme)	25	310.6	252.9	-0.3	23294	18968.2	-57.7	0.584	1
Rv1782	eccB5	ESX conserved component EccB5 ESX-5 type VII secretion system protein Probable membrane protein	16	0	0	0	0	0	0	1	1
Rv1783	eccC5	ESX conserved component EccC5 ESX-5 type VII secretion system protein	59	0	0	0	0	0	0	1	1
Rv1785c	cyp143	Probable cytochrome P450 143 Cyp143	16	161.7	132.7	-0.29	7761.5	6368.53	-29	0.6692	1
Rv1786	-	Probable ferredoxin	1	767.8	967	0.33	2303.4	2900.89	199.1	0.5031	1
Rv1787	PPE25	PPE family protein PPE25	15	267.1	301.8	0.18	12018.5	13579.5	34.7	0.7684	1
Rv1788	PE18	PE family protein PE18	4	380.5	403.8	0.09	4565.8	4846.06	23.4	0.8889	1
Rv1789	PPE26	PPE family protein PPE26	18	259.6	266.3	0.04	14017.1	14379.9	6.7	0.9317	1
Rv1790	PPE27	PPE family protein PPE27	15	339	360.5	0.09	15254.6	16224.1	21.5	0.8597	1
Rv1791	PE19	PE family protein PE19	6	8.5	29.6	1.81	152.5	533.69	21.2	0.0209	1
Rv1793	esxN	Putative ESAT-6 like protein EsxN (ESAT-6 like protein 5)	3	32.2	81.3	1.34	289.6	731.74	49.1	0.0371	1
Rv1794	-	hypothetical protein	18	0	0	0	0	0	0	1	1
Rv1795	eccD5	ESX conserved component EccD5 ESX-5 type VII secretion system protein Probable membrane protein	18	0	0	0	0	0	0	1	1
Rv1796	mycP5	Probable proline rich membrane-anchored mycosin MycP5 (serine protease) (subtilisin-like protease) (subtilase-like) (mycosin-5)	29	0	0	0	0	0	0	1	1
Rv1797	eccE5	ESX conserved component EccE5 ESX-5 type VII secretion system protein Probable membrane protein	15	0	0	0	0	0	0	1	1
Rv1798	eccA5	ESX conserved component EccA5 ESX-5 type VII secretion system protein	30	3.7	7.7	1.07	331.9	696.66	4.1	0.0519	1
Rv1799	lppT	Probable lipoprotein LppT	2	74.2	71.7	-0.05	445.2	430.1	-2.5	0.9449	1
Rv1800	PPE28	PPE family protein PPE28	39	245.7	268.4	0.13	28744.3	31397.4	22.7	0.6319	1
Rv1801	PPE29	PPE family protein PPE29	21	175.2	162.7	-0.11	11039.5	10249.2	-12.5	0.8234	1
Rv1802	PPE30	PPE family protein PPE30	18	352.3	353.1	0	19024.7	19066.2	0.8	0.9925	1
Rv1803c	PE_PGRS32	PE-PGRS family protein PE_PGRS32	31	163.8	153.8	-0.09	15232.7	14306.6	-10	0.8333	1
Rv1804c	-	hypothetical protein	9	186.5	203.9	0.13	5036.7	5505.37	17.4	0.8369	1
Rv1805c	-	Hypothetical protein	5	3.9	3	-0.39	58.4	44.73	-0.9	0.7534	1
Rv1806	PE20	PE family protein PE20	5	48.2	46	-0.07	723.4	689.55	-2.3	0.8804	1
Rv1807	PPE31	PPE family protein PPE31	17	135.4	95.3	-0.51	6903.9	4861.39	-40	0.523	1
Rv1808	PPE32	PPE family protein PPE32	25	475.8	485.1	0.03	35686.8	36380.5	9.2	0.9535	1
Rv1809	PPE33	PPE family protein PPE33	19	240.7	229.4	-0.07	13718.6	13078	-11.2	0.8945	1
Rv1810	-	hypothetical protein	11	377.7	378	0	12464.4	12473	0.3	0.9977	1
Rv1811	mgtC	Possible Mg2+ transport P-type ATPase C MgtC	15	669.3	647.3	-0.05	30120.2	29128.5	-22	0.8968	1
Rv1812c	-	Probable dehydrogenase	22	308.3	307.4	0	20350.7	20288	-1	0.9936	1
Rv1813c	-	hypothetical protein	9	116.9	141.5	0.27	3157.1	3819.58	24.5	0.5236	1
Rv1814	erg3	Membrane-bound C-5 sterol desaturase Erg3 (sterol-C5-desaturase)	21	521.7	562	0.11	32865	35405.9	40.3	0.6994	1
Rv1815	-	hypothetical protein	7	214.3	239.8	0.16	4500.6	5035.04	25.4	0.7958	1
Rv1816	-	Possible transcriptional regulatory protein	15	142.1	144.5	0.02	6394.1	6504.15	2.4	0.9633	1
Rv1817	-	Possible flavoprotein	26	211.5	222.8	0.08	16493.8	17377.8	11.3	0.8433	1
Rv1818c	PE_PGRS33	PE-PGRS family protein PE_PGRS33	11	74.9	76.7	0.03	2472.4	2530.56	1.8	0.9586	1
Rv1819c	bacA	Probable drug-transport transmembrane ATP-binding protein ABC transporter BacA	29	416.4	415.9	0	36223.2	36183.4	-0.5	0.9947	1
Rv1820	ilvG	Probable acetolactate synthase IlvG (acetohydroxy-acid synthase)(ALS)	16	326.4	295.6	-0.14	15666.2	14190.9	-30.7	0.7028	1
Rv1821	secA2	Possible preprotein translocase ATPase SecA2	36	1.3	6.5	2.38	135.5	704.03	5.3	0.0066	0.49109
Rv1822	pgsA2	Probable CDP-diacylglycerol--glycerol-3-phosphate 3-phosphatidyltransferase PgsA2 (PGP synthase) (phosphatidylglycerophosphate synthase) (3-phosphatidyl-1'-glycerol-3'phosphate synthase)	17	12.2	12.2	0	622.1	621.6	0	1	1
Rv1823	-	hypothetical protein	14	23.8	47.7	1.01	998.9	2005.2	24	0.0591	1
Rv1824	-	hypothetical protein	4	42.3	73.9	0.8	507.8	887.11	31.6	0.1913	1
Rv1825	-	hypothetical protein	9	43.8	90	1.04	1182.4	2429.16	46.2	0.0101	0.65455
Rv1826	gcvH	Probable glycine cleavage system H protein GcvH	8	0	0	0	0	0	0	1	1
Rv1827	garA	Conserved protein with FHA domain, GarA	6	0	0	0	0	0	0	1	1
Rv1828	-	hypothetical protein	13	0.3	0	-0.34	10.3	0	-0.3	1	1
Rv1829	-	hypothetical protein	9	154.7	79.5	-0.96	4177.5	2145.72	-75.3	0.0153	0.94578
Rv1830	-	hypothetical protein	10	0.3	0	-0.36	8.6	0	-0.3	1	1
Rv1831	-	Hypothetical protein	5	486.1	484.3	-0.01	7292	7264.06	-1.9	0.9942	1
Rv1832	gcvB	Probable glycine dehydrogenase GcvB (glycine decarboxylase) (glycine cleavage system P-protein)	50	0	0	0	0	0	0	1	1
Rv1833c	-	Possible haloalkane dehalogenase	13	99.2	125.1	0.33	3870.2	4880.52	25.9	0.607	1
Rv1834	lipZ	Probable hydrolase	10	111.8	68.8	-0.7	3354	2063.33	-43	0.685	1
Rv1835c	-	hypothetical protein	34	402.1	400.3	-0.01	41011.6	40829.8	-1.8	0.976	1
Rv1836c	-	hypothetical protein	37	9.6	7.4	-0.38	1063.2	816.43	-2.2	0.4842	1
Rv1837c	glcB	Malate synthase G GlcB	22	2.2	0	-1.66	142.4	0	-2.2	0.0028	0.24457
Rv1838c	vapC13	Possible toxin VapC13	10	757.2	852.6	0.17	22715.4	25577.1	95.4	0.717	1
Rv1839c	vapB13	Possible antitoxin VapB13	1	227.9	207.4	-0.14	683.8	622.15	-20.5	0.6239	1
Rv1840c	PE_PGRS34	PE-PGRS family protein PE_PGRS34	15	65	61.1	-0.09	2923.7	2750.91	-3.8	0.9182	1
Rv1841c	-	hypothetical protein	13	266.3	280.9	0.08	10383.9	10956.5	14.7	0.8876	1
Rv1842c	-	hypothetical protein	15	253.8	272.1	0.1	11419.3	12245.9	18.4	0.8235	1
Rv1843c	guaB1	Probable inosine-5'-monophosphate dehydrogenase GuaB1(imp dehydrogenase) (IMPDH) (IMPD)	20	278.4	303.9	0.13	16701.6	18234	25.5	0.7204	1
Rv1844c	gnd1	Probable 6-phosphogluconate dehydrogenase Gnd1	14	409.8	407.8	-0.01	17209.6	17128.6	-1.9	0.9858	1
Rv1845c	blaR	Possible sensor-transducer protein BlaR	13	0.2	0.2	-0.16	8.6	7.72	0	1	1
Rv1846c	blaI	Transcriptional repressor BlaI	3	234.3	336.6	0.52	2108.6	3029.38	102.3	0.4242	1
Rv1847	-	hypothetical protein	5	534.3	699.9	0.39	8014.4	10498.8	165.6	0.5961	1
Rv1848	ureA	Urease gamma subunit UreA (urea amidohydrolase)	2	49.8	33.8	-0.56	299	202.97	-16	0.5072	1
Rv1849	ureB	Urease beta subunit UreB (urea amidohydrolase)	6	100.4	95.9	-0.07	1807.6	1725.96	-4.5	0.7655	1
Rv1850	ureC	Urease alpha subunit UreC (urea amidohydrolase)	11	114.5	107.7	-0.09	3777.5	3554.49	-6.8	0.9174	1
Rv1851	ureF	Urease accessory protein UreF	2	126.9	114.4	-0.15	761.2	686.26	-12.5	0.9371	1
Rv1852	ureG	Urease accessory protein UreG	4	88.8	73.3	-0.28	1065.2	879.04	-15.5	0.8094	1
Rv1853	ureD	Probable urease accessory protein UreD	5	35.5	36.3	0.03	533.2	545.23	0.8	0.9677	1
Rv1854c	ndh	Probable NADH dehydrogenase Ndh	17	10.7	11.3	0.07	547.9	576.95	0.6	0.8976	1
Rv1855c	-	Possible oxidoreductase	11	415.7	367.8	-0.18	13719.1	12137.4	-47.9	0.6907	1
Rv1856c	-	Possible oxidoreductase	4	419.3	470.6	0.17	5031.5	5646.79	51.3	0.8023	1
Rv1857	modA	Probable molybdate-binding lipoprotein ModA	5	555.5	550.1	-0.01	8332.1	8252.16	-5.3	0.9803	1
Rv1858	modB	Probable molybdenum-transport integral membrane protein ABC transporter ModB	17	149.9	138.6	-0.11	7645.7	7066.26	-11.4	0.7694	1
Rv1859	modC	Probable molybdenum-transport ATP-binding protein ABC transporter ModC	16	202.1	194.6	-0.05	9701.2	9340.52	-7.5	0.9293	1
Rv1860	apa	Alanine and proline rich secreted protein Apa (fibronectin attachment protein) (immunogenic protein MPT32) (antigen MPT-32) (45-kDa glycoprotein) (45/47 kDa antigen)	14	223.6	193.1	-0.21	9390.1	8111.4	-30.4	0.7988	1
Rv1861	-	Probable conserved transmembrane protein	7	319.8	277.9	-0.2	6715	5836.32	-41.8	0.837	1
Rv1862	adhA	Probable alcohol dehydrogenase AdhA	15	247.7	295.1	0.25	11147.6	13279	47.4	0.6808	1
Rv1863c	-	Probable conserved integral membrane protein	10	379.1	383.6	0.02	11374.5	11508.4	4.5	0.9749	1
Rv1864c	-	hypothetical protein	9	264.2	299	0.18	7132.7	8071.71	34.8	0.7305	1
Rv1865c	-	Probable short-chain type dehydrogenase	12	158	185	0.23	5686.8	6660.09	27	0.7224	1
Rv1866	-	hypothetical protein	32	69.1	64.7	-0.09	6632.5	6215.65	-4.3	0.8598	1
Rv1867	-	hypothetical protein	18	207.1	204.7	-0.02	11183.3	11051.6	-2.4	0.973	1
Rv1868	-	hypothetical protein	27	115.5	117.8	0.03	9353.1	9543.8	2.4	0.9469	1
Rv1869c	-	Probable reductase	23	209.5	193.1	-0.12	14453.4	13321.8	-16.4	0.7397	1
Rv1870c	-	hypothetical protein	10	377.5	387.4	0.04	11324.3	11620.6	9.9	0.9522	1
Rv1871c	-	hypothetical protein	8	245.9	268.5	0.13	5901.3	6444.24	22.6	0.8658	1
Rv1872c	lldD2	Possible L-lactate dehydrogenase (cytochrome) LldD2	13	324.6	349.3	0.11	12657.7	13621.8	24.7	0.8634	1
Rv1873	-	hypothetical protein	9	368.4	354.4	-0.06	9947.9	9567.65	-14.1	0.9241	1
Rv1874	-	hypothetical protein	11	260.1	271.7	0.06	8583.1	8965.34	11.6	0.9172	1
Rv1875	-	hypothetical protein	4	514.3	557.6	0.12	6171.8	6691.01	43.3	0.8612	1
Rv1876	bfrA	Probable bacterioferritin BfrA	10	418.3	431.4	0.04	12549.5	12940.9	13	0.9173	1
Rv1877	-	Probable conserved integral membrane protein	30	328.3	324.1	-0.02	29542.6	29173	-4.1	0.9401	1
Rv1878	glnA3	Probable glutamine synthetase GlnA3 (glutamine synthase) (GS-I)	26	101	113.2	0.16	7880.8	8831.24	12.2	0.7892	1
Rv1879	-	hypothetical protein	17	114.1	116	0.02	5819.9	5918.16	1.9	0.9653	1
Rv1880c	cyp140	Probable cytochrome P450 140 Cyp140	15	126.5	139.2	0.14	5693.6	6264.38	12.7	0.7405	1
Rv1881c	lppE	Possible conserved lipoprotein LppE	8	266.8	205.7	-0.38	6403.7	4936.39	-61.1	0.6638	1
Rv1882c	-	Probable short-chain type dehydrogenase/reductase	14	354.4	358.2	0.02	14883.3	15046.1	3.9	0.9686	1
Rv1883c	-	hypothetical protein	6	249.1	223.9	-0.15	4483.8	4030.16	-25.2	0.8282	1
Rv1884c	rpfC	Probable resuscitation-promoting factor RpfC	5	104	83.6	-0.31	1560.4	1254.69	-20.4	0.7808	1
Rv1885c	-	Chorismate mutase	9	142.7	156.6	0.13	3852.9	4228.73	13.9	0.8595	1
Rv1886c	fbpB	Secreted antigen 85-B FbpB (85B) (antigen 85 complex B) (mycolyl transferase 85B) (fibronectin-binding protein B) (extracellular alpha-antigen)	23	269	263.3	-0.03	18562.2	18170.2	-5.7	0.9261	1
Rv1887	-	Hypothetical protein	19	203.9	264.4	0.37	11619.9	15068.1	60.5	0.4891	1
Rv1888A	-	hypothetical protein	0	0	0	0	0	0	0	1	1
Rv1888c	-	Possible transmembrane protein	13	228.3	235.2	0.04	8905.2	9172.53	6.9	0.9041	1
Rv1889c	-	hypothetical protein	3	109	129.3	0.25	981.3	1163.28	20.2	0.8629	1
Rv1890c	-	Hypothetical protein	8	273	329.2	0.27	6552.8	7901.34	56.2	0.7118	1
Rv1891	-	hypothetical protein	8	184.9	153.3	-0.27	4438.3	3678.15	-31.7	0.6634	1
Rv1892	-	Probable membrane protein	7	388.4	348	-0.16	8156.4	7307.06	-40.4	0.7854	1
Rv1893	-	hypothetical protein	0	0	0	0	0	0	0	1	1
Rv1894c	-	hypothetical protein	11	629.9	625.4	-0.01	20785.2	20637.2	-4.5	0.9843	1
Rv1895	-	Possible dehydrogenase	17	112	110.9	-0.01	5709.8	5657.44	-1	0.9844	1
Rv1896c	-	hypothetical protein	21	120.8	141.3	0.23	7608.6	8903.2	20.5	0.6523	1
Rv1897c	-	hypothetical protein	4	462.3	410.5	-0.17	5547.5	4926.48	-51.7	0.7482	1
Rv1898	-	hypothetical protein	3	66	57.5	-0.2	594.1	517.52	-8.5	0.7281	1
Rv1899c	lppD	Possible lipoprotein LppD	10	227.9	285.5	0.33	6836.3	8565.79	57.6	0.5756	1
Rv1900c	lipJ	Probable lignin peroxidase LipJ	19	127.8	124.5	-0.04	7286.3	7099.19	-3.3	0.9467	1
Rv1901	cinA	Probable CinA-like protein CinA	17	213	199.7	-0.09	10860.7	10183.5	-13.3	0.84	1
Rv1902c	nanT	Probable sialic acid-transport integral membrane protein NanT	30	171.8	185.1	0.11	15457.8	16663	13.4	0.7785	1
Rv1903	-	Probable conserved membrane protein	5	359.8	471.4	0.39	5396.6	7071.35	111.7	0.6017	1
Rv1904	-	hypothetical protein	10	295.4	298.3	0.01	8860.5	8947.82	2.9	0.9798	1
Rv1905c	aao	Probable D-amino acid oxidase Aao	17	388.8	381.9	-0.03	19829.2	19475.7	-6.9	0.9414	1
Rv1906c	-	hypothetical protein	9	168.1	160.2	-0.07	4539	4326.29	-7.9	0.9	1
Rv1907c	-	Hypothetical protein	10	80.2	88.4	0.14	2407.4	2651.86	8.1	0.7798	1
Rv1908c	katG	Catalase-peroxidase-peroxynitritase T KatG	34	0	0.1	0.11	0	7.72	0.1	1	1
Rv1909c	furA	Ferric uptake regulation protein FurA (fur)	8	56	70.3	0.33	1343.1	1686.79	14.3	0.6997	1
Rv1910c	-	Probable exported protein	12	226.1	233.5	0.05	8139.2	8406.92	7.4	0.9379	1
Rv1911c	lppC	Probable lipoprotein LppC	8	85.8	72.4	-0.25	2058.9	1736.57	-13.4	0.7131	1
Rv1912c	fadB5	Possible oxidoreductase FadB5	13	84.5	146.5	0.79	3293.8	5714.02	62.1	0.6302	1
Rv1913	-	hypothetical protein	10	99.1	91	-0.12	2974.2	2731.48	-8.1	0.8454	1
Rv1914c	-	hypothetical protein	5	115.5	129	0.16	1732.4	1934.62	13.5	0.8384	1
Rv1915	aceAa	Probable isocitrate lyase AceAa [first part] (isocitrase) (isocitratase) (Icl)	21	150.3	144.5	-0.06	9466.5	9100.38	-5.8	0.8792	1
Rv1916	aceAb	Probable isocitrate lyase AceAb [second part] (isocitrase) (isocitratase) (Icl)	16	110.3	127.8	0.21	5296.3	6134.53	17.5	0.6797	1
Rv1917c	PPE34	PPE family protein PPE34	114	103.5	119.1	0.2	35386.2	40721.7	15.6	0.4103	1
Rv1918c	PPE35	PPE family protein PPE35	71	96.9	94.2	-0.04	20633.5	20071.8	-2.6	0.8848	1
Rv1919c	-	hypothetical protein	7	175.9	218.7	0.31	3693.9	4591.76	42.8	0.5691	1
Rv1920	-	Probable membrane protein	11	128.4	143.6	0.16	4238.2	4737.99	15.1	0.7557	1
Rv1921c	lppF	Probable conserved lipoprotein LppF	20	348.5	375	0.11	20911.1	22501.3	26.5	0.8114	1
Rv1922	-	Probable conserved lipoprotein	19	174.6	164.1	-0.09	9952	9352.84	-10.5	0.8431	1
Rv1923	lipD	Probable lipase LipD	28	301.2	318.7	0.08	25297.1	26767.5	17.5	0.7496	1
Rv1924c	-	hypothetical protein	9	476	413.3	-0.2	12851.5	11159.6	-62.7	0.7851	1
Rv1925	fadD31	Probable acyl-CoA ligase FadD31 (acyl-CoA synthetase) (acyl-CoA synthase)	34	179.8	163	-0.14	18336	16626.9	-16.8	0.6665	1
Rv1926c	mpt63	Immunogenic protein Mpt63 (antigen Mpt63/MPB63) (16 kDa immunoprotective extracellular protein)	8	133.8	149.2	0.16	3212.1	3581.63	15.4	0.7867	1
Rv1927	-	hypothetical protein	16	230.2	211.1	-0.12	11050.7	10133.9	-19.1	0.7644	1
Rv1928c	-	Probable short-chain type dehydrogenase/reductase	17	252.2	209.9	-0.27	12864.6	10704	-42.4	0.5791	1
Rv1929c	-	hypothetical protein	9	108.2	80.9	-0.42	2920.1	2183.03	-27.3	0.6087	1
Rv1930c	-	hypothetical protein	4	11.7	17.8	0.61	140.3	214.16	6.2	0.4632	1
Rv1931c	-	Probable transcriptional regulatory protein	2	80.8	66.7	-0.28	484.7	400.13	-14.1	0.7538	1
Rv1932	tpx	Probable thiol peroxidase Tpx	7	84.9	83.1	-0.03	1782.8	1745.54	-1.8	0.9652	1
Rv1933c	fadE18	Probable acyl-CoA dehydrogenase FadE18	9	91.9	78.2	-0.23	2482.1	2110.93	-13.7	0.7999	1
Rv1934c	fadE17	Probable acyl-CoA dehydrogenase FadE17	11	136	131.8	-0.04	4488.4	4350.68	-4.2	0.9373	1
Rv1935c	echA13	Possible enoyl-CoA hydratase EchA13 (enoyl hydrase) (unsaturated acyl-CoA hydratase) (crotonase)	10	307.2	295.6	-0.06	9217.5	8867.62	-11.7	0.9389	1
Rv1936	-	Possible monooxygenase	15	191.1	217.5	0.19	8600.4	9789.62	26.4	0.7361	1
Rv1937	-	Possible oxygenase	44	101.4	79.3	-0.36	13387.4	10464.6	-22.1	0.4777	1
Rv1938	ephB	Probable epoxide hydrolase EphB (epoxide hydratase)	16	99.9	98.1	-0.03	4795.7	4706.66	-1.9	0.9643	1
Rv1939	-	Probable oxidoreductase	5	83.9	87.2	0.06	1258.5	1308.06	3.3	0.9112	1
Rv1940	ribA1	Probable riboflavin biosynthesis protein RibA1 (GTP cyclohydrolase II)	8	182.9	191.8	0.07	4389.5	4604.08	8.9	0.9265	1
Rv1941	-	Probable short-chain type dehydrogenase/reductase	3	77.3	71.2	-0.12	695.4	641.07	-6	0.8999	1
Rv1942c	mazF5	Possible toxin MazF5	2	35.9	33.8	-0.09	215.7	202.97	-2.1	0.8905	1
Rv1943c	mazE5	Possible antitoxin MazE5	10	122.1	122	0	3663.5	3659.55	-0.1	0.9981	1
Rv1944c	-	hypothetical protein	7	85	65.6	-0.37	1784	1377.63	-19.4	0.5726	1
Rv1945	-	hypothetical protein	19	109.2	112.6	0.04	6225	6419.14	3.4	0.9413	1
Rv1946c	lppG	Possible lipoprotein	7	174.2	160.2	-0.12	3657.6	3363.85	-14	0.8999	1
Rv1947	-	Hypothetical protein	3	58.9	70.8	0.26	530.3	637.1	11.9	0.6606	1
Rv1948c	-	Hypothetical protein	15	102.6	101.9	-0.01	4619	4587.15	-0.7	0.988	1
Rv1949c	-	hypothetical protein	17	217	245.8	0.18	11066.3	12536.4	28.8	0.8049	1
Rv1950c	-	hypothetical protein	5	441.9	618.7	0.49	6629	9280.74	176.8	0.4957	1
Rv1951c	-	hypothetical protein	5	189.3	221.8	0.23	2840.1	3327.08	32.5	0.7898	1
Rv1952	vapB14	Possible antitoxin VapB14	2	132.5	104.4	-0.34	795.1	626.12	-28.2	0.6877	1
Rv1953	vapC14	Possible toxin VapC14	9	227.6	223.4	-0.03	6146	6032.46	-4.2	0.9772	1
Rv1954A	-	Hypothetical protein	5	338.8	364.8	0.11	5081.7	5471.41	26	0.8519	1
Rv1954c	-	Hypothetical protein	7	408	465.1	0.19	8568.2	9767.88	57.1	0.7075	1
Rv1955	higB	Possible toxin HigB	7	289.9	376.4	0.38	6088.1	7903.42	86.4	0.58	1
Rv1956	higA	Possible antitoxin HigA	8	274.5	289.4	0.08	6586.9	6945.9	15	0.939	1
Rv1957	-	Hypothetical protein	13	27.3	31.2	0.19	1064.5	1217.85	3.9	0.7339	1
[truncated: 2,020 more rows]

## Sheet: OA pH7 vs OA pH5
Data obtained by comparing transposon insertion counts (after resampling) in M. tuberculosis libraries grown to OD₆₀₀ 0.5–0.7 for two passages in oleic acid at pH 7 versus oleic acid at pH 5.
#Orf	Name	Desc	Sites	Mean Ctrl	Mean Exp	log2FC	Sum Ctrl	Sum Exp	Delta Mean	p-value	Adj. p-value
Rv0001	dnaA	Chromosomal replication initiator protein DnaA	29	0	0	0	0	0	0	1	1
Rv0002	dnaN	DNA polymerase III (beta chain) DnaN (DNA nucleotidyltransferase)	27	0	0	0	0	0	0	1	1
Rv0003	recF	DNA replication and repair protein RecF (single-strand DNA binding protein)	33	34.5	40.8	0.24	3417.9	4043.74	6.3	0.6536	1
Rv0004	-	hypothetical protein	5	0	0	0	0	0	0	1	1
Rv0005	gyrB	DNA gyrase (subunit B) GyrB (DNA topoisomerase (ATP-hydrolysing)) (DNA topoisomerase II) (type II DNA topoisomerase)	35	0	0	0	0	0	0	1	1
Rv0006	gyrA	DNA gyrase (subunit A) GyrA (DNA topoisomerase (ATP-hydrolysing)) (DNA topoisomerase II) (type II DNA topoisomerase)	42	0	0.1	0.17	0	16.01	0.1	1	1
Rv0007	-	Possible conserved membrane protein	10	39.2	77.9	0.99	1176.6	2338.2	38.7	0.0334	1
Rv0008c	-	Possible membrane protein	4	47.9	48.5	0.02	574.6	581.79	0.6	0.9696	1
Rv0009	ppiA	Probable iron-regulated peptidyl-prolyl cis-trans isomerase A PpiA (PPIase A) (rotamase A)	6	235.2	152.5	-0.63	4233.9	2744.25	-82.8	0.2661	1
Rv0010c	-	Probable conserved membrane protein	10	227.5	226.3	-0.01	6826.2	6788.37	-1.3	0.9904	1
Rv0011c	-	Probable conserved transmembrane protein	3	0	1.1	1.06	0	9.79	1.1	1	1
Rv0012	-	Probable conserved membrane protein	14	90.6	38.7	-1.23	3804.2	1626.79	-51.8	0.0169	0.98412
[truncated: 4,006 more rows]

## Sheet: OA pH7 vs OA pH5 Filt
Data obtained by comparing transposon insertion counts (after resampling) in M. tuberculosis libraries grown to OD₆₀₀ 0.5–0.7 for two passages in oleic acid at pH 7 versus oleic acid at pH 5.
[truncated: 4,019 more rows]
